# Supplementary material for: Can AMH levels predict the need to step up FSH dose for controlled ovarian stimulation following a long GnRH agonist protocol in PCOS women?
Source: Reprod Biol Endocrinol. 2023 Dec 18;21:121. doi: 10.1186/s12958-023-01173-8 (PMC10726541; doi:10.1186/s12958-023-01173-8)
Supplement: Supplementary file 1 — Supplementary Material 1 [file 12958_2023_1173_MOESM1_ESM.xlsx]

## Sheet: AMH
档案号	不孕因素	不孕因素分类	Duration of infertility	Fertility type	IVF Protocol	WC	WHR	OA	LO	RO	Age	BMI	AFC	AMH	FSH	LH	E2	PRL	TT	Phenotype	Initial dose	Initial day	Response dose	Response days	Response Gn total dose	Response Gn dose	Total Gn Dose	Gn duration	Step up FSH	HCG	HCG总量	用药HCG日FSH	用药HCG日LH	用药HCG日P	用药HCG日E2	用药HCG日内膜厚度	Oocyte retrieved	Cycle cancellation	OHSS	重度OHSS	可利用	优质胚胎	No.of embryo transfer	着床胚胎数	异常妊娠	Clinical Pregnancy	Live birth	AMH分组	PRE_1
16469	女方-多重因素	5	2	原发性不孕症 双侧输卵管阻塞 多囊卵巢综合征 糖耐量异常 肥胖症	1	108	1	90	10	13	26	30	23	5.19	6.84	7.71	72	11.21	0.89375	2	225	5	#NULL!	5	1125	225	2250	10	0	HCG	4000	8.880	0.97	2.54	3687	10	16		0	0	11	10	2	2		1	1	1	0.560082
19044	女方-排卵障碍	5	8	原发性不孕症 多囊卵巢综合征 糖耐量受损 胰岛素抵抗 肥胖症	1	103	0.953704	60	20	17	28	30	37	8.47	5.46	6.23	23	32.6	0.60625	3	150	4	225	7	1275	225	2250	12	1	HCG	10000	11.61	2.56	0.68	1683	11	6		0	0	4	1	1	1		1	1	1	0.717648
14744	女方-排卵障碍	5	6	原发性不孕症 多囊卵巢综合征 双侧输卵管不全阻塞 糖耐量受损 胰岛素抵抗 肥胖症	1	105	0.85	60	24	22	31	30	46	9.76	4.29	5.42	48.3	#NULL!	0.4875	4	150	4	187.5	7	1162.5	187.5	2212.5	11	1	HCG+达菲林	2000	11.08	0.27	1.17	4856	14	9		0	0	5	2	2	0		0	0	2	0.789477
11510	女方-盆腔及输卵管因素	6	2	继发性不孕症 右侧输卵管阻塞 多囊卵巢综合征 胰岛素抵抗 肥胖症 一侧输卵管缺如（切除术后） 乙型肝炎	1	108	0.97	90	12	21	22	29.8	33	6.85	6.49	4.01	23	9.81	0.390625	1	150	4	187.5	6	975	187.5	1200	9	1	HCG+达菲林	2000	10.66	10.91	0.98	3110	9.6	23	卵巢过度刺激风险	0	0	9	5	#NULL!	#NULL!		#NULL!	#NULL!	1	0.504156
20182	女方-盆腔及输卵管因素	6	4	继发性不孕症 多囊卵巢综合征 糖耐量受损 肥胖症 右侧输卵管切开取胚术后	1	104	0.9	40	12	18	28	29.8	30	4.97	4.18	10.21	21	6.45	0.715625	4	200	4	#NULL!	4	800	200	1600	8	0	HCG	10000	12.67	1.48	0.97	2225	9.9	8		0	0	6	4	2	1		1	1	1	0.495531
20156	女方-排卵障碍	5	2	继发性不孕症 轻-中度宫腔粘连 左输卵管不全阻塞 多囊卵巢综合征 不良孕史 肥胖症 α-地中海贫血 子宫内膜息肉	1	95	0.95	40	13	15	31	29.8	28	6.68	7.33	5.73	24	32.85	0.221875	4	150	4	#NULL!	4	600	150	1500	8	0	艾泽	6500	10.57	0.8	0.68	5110	12	17		0	0	6	0	2	2		1	1	1	0.548883
12881	双方-因素	3	9	原发性不孕症 多囊卵巢综合征 肥胖症 糖耐量异常 胰岛素抵抗	1	94	0.930693	180	16	13	34	30	29	14.1	7.73	13.04	76	11.34	1.1375	1	100	5	150	7	1550	150	2150	16	1	HCG	5000	9.720	1.82	1.0900000000000001	4503	13.2	9		0	0	5	3	2	0		0	0	2	0.930334
11656	女方-排卵障碍	5	2	原发性不孕症 多囊卵巢综合症 肥胖症 胰岛素抵抗 糖耐量异常 乙肝病毒携带者	1	83	0.882979	180	31	17	27	29.7	48	5.41	6.21	10.89	57	5.92	0.44375	4	150	5	200	7	1150	150	2700	15	1	HCG	10000	9.43	1.07	11.08	2183	9.8	9	黄体酮水平上升 P:11.08	0	0	5	0	#NULL!	#NULL!		#NULL!	#NULL!	1	0.336498
15653	女方-盆腔及输卵管因素	5	4	继发性不孕症 盆腔粘连（松解术后） 多囊卵巢综合征 不良孕史 肥胖症	1	100	0.95	60	11	17	27	29.7	28	13.24	6.66	19.25	#NULL!	12.82	0.584375	1	100	5	200	15	3500	200	3725	18	1	艾泽	6500	10.73	1.97	1.17	2856	17	12		0	0	8	4	1	0		0	0	2	0.840453
17851	女方-盆腔及输卵管因素	6	7	继发性不孕症 多囊卵巢综合征 子宫内膜不典型增生（保守治疗后） 子宫内膜息肉电切术后 曼月乐置放术后 2型糖尿病 肥胖症	1	94	0.94	120	17	12	30	29.7	29	9.79	3.66	1.93	46	15.64	0.43	4	100	5	150	5	1250	100	1250	10	0	艾泽	6500	7.12	2.38	0.59	4800	10.7	5	其他IUD	0	0	3	1	#NULL!	#NULL!		#NULL!	#NULL!	2	0.708311
17893	女方-排卵障碍	5	8	原发性不孕症 多囊卵巢综合征 空腹血糖调节受损 胰岛素抵抗 肥胖症	1	98	0.942308	360	20	20	29	29.5	40	16.13	8.64	7.94	32.23	#NULL!	0.5875	1	150	4	187.5	7	975	187.5	2400	13	1	HCG	10000	10.08	10.63	0.62	2630	8.6	16		0	0	9	2	2	0		0	0	2	0.912718
16886	女方-多重因素	5	3	原发性不孕症 多囊卵巢综合征 子宫内膜复杂性增生（治疗后） 宫内节育器 肥胖症 糖耐量受损 胰岛素抵抗	1	92	0.92	90	20	13	25	29.5	33	15.57	6.9	1.97	60	22.47	0.61875	4	150	5	200	7	1150	200	2000	12	1	HCG	10000	13.03	2.470	0.45	998	#NULL!	30	其它未取环珍贵胚胎	0	0	8	1	#NULL!	#NULL!		#NULL!	#NULL!	2	0.897019
13246	男方-严重少弱精症	2	8	原发性不孕症 多囊卵巢综合征 肥胖症 胰岛素抵抗	1	97	0.850877	180	13	12	33	29.5	25	4.05	6.54	5.23	20	13.09	0.278125	4	150	4	200	6	1000	150	1835	10	1	HCG	6000	11.78	0.66	1.29	2193	13.7	4		0	0	3	0	2	0		0	0	1	0.31497
13622	女方-盆腔及输卵管因素	6	8	继发性不孕症 双侧输卵管炎 盆腔粘连（松解术后） 空腹血糖受损 肥胖症	0	96	0.89	90	4	5	31	29.3	9	6.2	5.77	3.06	28	13.67	0.409375	4	200	4	#NULL!	4	800	200	1800	9	0	HCG	10000	12.3	1.63	0.95	3869	14	14		0	0	10	9	2	2		1	1	1	0.474834
20687	女方-排卵障碍	5	1	原发性不孕症 双侧输卵管阻塞 多囊卵巢综合征 G6PD缺乏症 肥胖症 子宫肌瘤	1	97	0.881818	120	24	26	32	29.2	50	13.04	7.56	6.48	25.96	24.97	0.625	1	150	4	200	7	1200	225	2250	10	1	HCG+达菲林	3000	9.59	0.63	1.49	4800	11.5	36	卵巢过度刺激风险	1	1	8	1	#NULL!	#NULL!		#NULL!	#NULL!	2	0.826673
21061	男方-少弱精症	2	8	原发性不孕症 肥胖症	1	96	0.9		20	19	33	29.1	39	8.79	7.17	2.38	57	11.8	0.76	3	112.5	5	150	9	1162.5	150	1762.5	13	1	HCG	6000	13.09	1.07	0.56000000000000005	1192	15.8	9		0	0	2	1	2	0		0	0	1	0.635489
10402	女方-盆腔及输卵管因素	6	4	原发性不孕症 双侧输卵管阻塞 多囊卵巢综合征 胰岛素抵抗 肥胖症	0	91	0.87	60	13	21	28	28.6	34	13.02	5.75	10.26	36	15.28	0.790625	1	112.5	5	150	7	1462.5	150	1462.5	11	1	HCG	6000	12.14	1.62	0.76	4800	10	17		0	0	7	0	2	0		0	0	2	0.825085
20031	女方-排卵障碍	5	4	原发性不孕症 多囊卵巢综合征 肥胖症	1	91	0.938144	180	15	25	35	28.5	40	15.2	5.36	15.41	40	5.29	0.89375	1	150	5	187.5	5	1125	187.5	1200	8	0	艾泽	6500	11.49	3.51	1.32	4856	14.5	15		0	0	3	2	2	0		0	0	2	0.920214
17164	男方-无精症	2	6	原发性不孕症 多囊卵巢综合征 胰岛素抵抗 肥胖症	1	92	0.92	90	15	18	32	28.4	33	15.3	4.73	4.55	28	11.97	0.571875	1	150	2	225	9	1875	225	2775	15	1	HCG+达菲林	10000	8.880	11.09	0.75	2231	#NULL!	20		0	0	9	7	2	1		1	1	2	0.906533
17425	女方-盆腔及输卵管因素	6	7	继发性不孕症 双侧输卵管阻塞 多囊卵巢综合征 胰岛素抵抗 宫颈上皮内瘤变I级（电切术后） HPV感染 肥胖症	1	91	0.957895	90	12	12	31	28.4	24	9.26	8.88	9.35	32	6.21	0.73125	2	150	5	200	5	1150	200	1875	11	1	HCG	10000	15.55	23.64	1.58	2626	10	9		0	0	5	5	2	1		1	1	1	0.623212
15815	女方-排卵障碍	5	3	原发性不孕症 多囊卵巢综合征 肥胖症	1	83	0.790476	45	13	15	25	28.4	28	7.93	6.32	0.86	54	10.97	0.359375	4	150	4	#NULL!	4	600	150	1350	9	0	HCG	5000	11.13	1.42	1.08	4854	16	22		1	0	15	3	1	0		0	0	1	0.454787
17087	女方-排卵障碍	5	4	原发性不孕症 多囊卵巢综合征 肥胖症	1	91	0.91	90	25	13	31	28.3	38	15.26	5.67	8.24	44	#NULL!	0.7875	1	150	4	200	6	1000	150	1762.5	10	1	艾泽	6500	14.01	5.81	0.66	3033	12	8		0	0	2	1	2	0		0	0	2	0.902148
17787	女方-排卵障碍	5	1	原发性不孕症 右侧输卵管阻塞 多囊卵巢综合征 胰岛素抵抗 肥胖症	1	83	0.79	30	24	17	30	28.3	41	8.86	5.63	5.53	76	13.9	0.5125	4	150	4	187.5	6	975	187.5	1426	9	1	HCG	5000	15.45	1.75	1.46	4936	12.5	6		0	0	5	2	#NULL!	#NULL!		#NULL!	#NULL!	1	0.567884
10406	男方-少弱精症	2	6	原发性不孕症 多囊卵巢综合征 宫颈机能不全（环扎术后） 胰岛素抵抗 不良孕史 乙肝病毒携带者	1	80	0.816327	90	11	10	27	28.3	21	7.14	8.02	10.59	64	12.13	0.603125	2	150	4	#NULL!	4	600	150	1050	7	0	艾泽	6500	11.9	4.309	1.22	4901	12	15		0	0	4	0	2	2		1	1	1	0.435346
20892	女方-盆腔及输卵管因素	6	2	原发性不孕症 左侧输卵管不全阻塞 多囊卵巢综合征 肥胖症	1	93	0.89	90	15	14	31	28.3	29	15.83	7.88	10.83	33	14.46	0.715625	1	100	4	150	9	1150	150	1650	15	1	HCG	4000	17.8	0.74	2	4800	12.6	16		0	0	7	6	1	1		1	1	2	0.909819
12639	女方-盆腔及输卵管因素	6	8	继发性不孕症 右侧输卵管阻塞 多囊卵巢综合征 胰岛素抵抗 轻型α-地中海贫血 乙肝病毒携带者	1	91	0.86	90	20	15	27	28.2	35	12.1	6.18	4.19	33	#NULL!	0.321875	4	150	5	187.5	6	937.5	187.5	1387.5	9	1	HCG	4000				4934	#NULL!	19		0	0	10	2	2	2		1	1	2	0.724576
17345	双方-因素	3	4	原发性不孕症 多囊卵巢综合征 肥胖症	0	81	0.84	90	20	16	29	28.2	36	8.22	4.92	8.52	54	14.68	1.0375	1	150	4	#NULL!	4	600	150	1650	11	0	HCG	10000	18.03	1.50	2.31	3212	13	16		0	0	3	2	1	0		0	0	1	0.580551
9633	男方-少弱精症	2	6	原发性不孕症 多囊卵巢综合征	1	97	0.932692	50	11	27	30	28.1	38	4.2	6.8	4.69	64	16.49	0.528125	4	125	5	#NULL!	5	625	125	1350	9	0	HCG	8000	11.4	4.62	0.77	3729	7.6	6		0	0	2	0	#NULL!	#NULL!		#NULL!	#NULL!	1	0.254471
20707	女方-排卵障碍	4	4	原发性不孕症 多囊卵巢综合征 肥胖症 G6PD缺乏症	1	90	0.857143	28	28	31	35	28	59	13.63	6.44	19.76	#NULL!	23.98	0.559375	3	225	4	300	7	1800	300	2475	9	1	艾泽+达菲林	6500	13.46	1.41	0.89	1776	10	15		0	0	4	2	2	2		1	1	2	0.834234
20239	双方-因素	3	7	原发性不孕症 多囊卵巢综合征 一侧输卵管不全阻塞 肥胖症 胰岛素抵抗	0	83	0.77	90	18	13	34	28	31	4.22	5.58	5.65	38	12.75	0.19375	4	225	5	#NULL!	5	1125	225	2700	12	0	HCG	8000	8.76	2.430	1.2	4643	11.7	11	宫腔因素 (内膜薄)	0	0	4	3	#NULL!	#NULL!		#NULL!	#NULL!	1	0.275925
12038	男方-少弱精症	2	3	继发性不孕症 多囊卵巢综合征 肥胖症 胰岛素抵抗 不良孕史	0	82	0.87	40	16	12	25	28	28	8.59	6.73	7.86	23	14.34	0.24375	4	200	5	#NULL!	5	1000	200	1950	11	0	HCG	5000	13.06	1.93	1.9	4583	9.5	20		0	0	8	4	1	0		0	0	1	0.467552
19384	女方-排卵障碍	5	4	原发性不孕症 多囊卵巢综合征 肥胖症 糖耐量受损 胰岛素抵抗	1	90	0.918367	55	15	10	35	27.9	25	16.7	8.82	6.96	29	12.26	0.434375	1	150	4	175	6	950	175	3000	13	1	HCG+达菲林	10000	13.65	3.52	0.39	1096	11.7	11		0	0	6	2	2	1		1	1	2	0.92532
21567	双方-因素	3	1	继发性不孕症 多囊卵巢综合征 空腹血糖受损 肥胖症 疤痕子宫 双侧输卵管不全阻塞	1	86	0.905263	60	12	10	35	27.9	22	13.24	5.71	2.61	46	10.25	0.540625	1	125	4	150	7	950	150	1625	10	1	HCG+达菲林	4000	12.62	3.54	1.08	1773	10.6	7		0	0	4	0	2	1		1	1	2	0.853078
17976	女方-多重因素	6	1	继发性不孕症 多囊卵巢综合征 复发性流产 胰岛素抵抗 非典型先天性肾上腺增生 垂体微腺瘤 肥胖症	1	90	0.87	33	12	15	28	27.7	27	12.72	5.23	4.37	20	21.63	0.7375	3	150	4	200	6	1200	200	2450	11	1	HCG	10000	11.25	1.39	1.39	2908	10	21	卵巢过度刺激风险	0	0	9	3	#NULL!	#NULL!		#NULL!	#NULL!	2	0.797202
16863	女方-排卵障碍	5	4	原发性不孕症 染色体罗氏易位 乙肝病毒携带者	0	70	0.74	34	4	7	27	27.6	11	7.67	6.89	4.9	40.59	67.38	0.515625	2	187.5	7	#NULL!	7	1312.5	187.5	2250	11	0	艾泽	6500	11.31	2.77	0.62	4854	14	18		0	0	8	3	1	1		1	1	1	0.209494
20034	女方-排卵障碍	5	11	原发性不孕症 多囊卵巢综合征 胰岛素抵抗 肥胖症	1	88	0.871287	60	10	15	35	27.6	25	10.7	4.96	8.54	54	7.48	0.4125	1	150	5	187.5	8	1312.5	187.5	2887.5	15	1	HCG+达菲林	2000	9.01	6.44	1.36	4856	14	15		0	0	7	1	2	1		1	1	2	0.724247
13350	女方-多重因素	6	3	原发性不孕症 右侧输卵管不全阻塞 多囊卵巢综合征 胰岛素抵抗	1	78	0.89	45	25	25	30	27.5	50	11.95	6.7	10.68	62	9.62	0.596875	1	150	5	187.5	6	937.5	187.5	1387	9	1	HCG	4000	7.04	1.69	1.33	4800	5.5	10		0	0	6	2	2	1	早期自然流产	1	0	2	0.717027
16237	女方-盆腔及输卵管因素	6	3	原发性不孕症 双侧输卵管阻塞 多囊卵巢综合征 肥胖症	0	86	0.77	60	5	8	30	27.4	13	11.23	5.65	5.79	34	10.34	0.753125	2	200	4	225	6	1250	225	2250	10	1	HCG+达菲林	2000	12.67	1.8	1.2	4936	11.6	19	卵巢过度刺激风险	0	0	6	3	#NULL!	#NULL!		#NULL!	#NULL!	2	0.744477
20122	女方-盆腔及输卵管因素	6	3	继发性不孕症 左侧输卵管阻塞 胰岛素抵抗 肥胖症	1	81	0.43	60	10	12	28	27.3	22	4.21	5.62	11.06	32	15.84	0.590625	4	200	5	#NULL!	5	1000	200	1950	11	0	HCG+达菲林	10000	24.21	6.88	1.52	2269	8	18		0	0	9	4	2	1		1	1	1	0.249802
12614	女方-盆腔及输卵管因素	6	4	继发性不孕症 盆腔粘连（松解术后） 不良孕史	0	73	0.78	40	6	7	33	27.3	13	5.33	8.64	5.24	53	8.93	0.471875	4	187.5	5	187.5	5	1687.5	187.5	2250	12	0	艾泽	6500				1543	9.3	18		0	0	12	6	2	1		1	1	1	0.163835
12856	双方-因素	3	3	继发性不孕症 双侧输卵管炎 多囊卵巢综合征 胰岛素抵抗 肥胖症	1	94	0.979167	70	14	17	28	27.3	31	10.06	6.42	11.49	46	11.27	0.703125	1	150	5	187.5	5	937.5	187.5	2325	12	1	达菲林	0.2	11.04	6.25	1.98	4936	12	13	卵巢过度刺激风险	1	0	9	2	#NULL!	#NULL!		#NULL!	#NULL!	2	0.616445
12861	女方-多重因素	5	11	原发性不孕症 左侧输卵管阻塞 多发性子宫内膜息肉（电切术后） 多囊卵巢综合征 胰岛素抵抗 高脂血症 肥胖症 G6PD缺乏症	1	83	0.84	180	32	25	30	27.3	57	9.68	8.51	9.38	33	7.37	0.45625	1	150	4	187.5	6	975	187.5	1800	12	1	HCG	10000	11.82	3.21	0.79	2341	10	29	卵巢过度刺激风险 opu 29个卵	0	0	14	3	#NULL!	#NULL!		#NULL!	#NULL!	2	0.520975
13927	男方-严重少弱精症	2	5	原发性不孕症	0	75	0.74	30	6	6	28	27.3	12	10.12	5.99	4.62	51	9.53	0.515625	0	150	7	#NULL!	6	1050	150	1650	11	0	HCG	10000	16.45	2.48	1.44	3809	11	27	卵巢过度刺激风险 OPU 27个卵	1	0	12	2	#NULL!	#NULL!		#NULL!	#NULL!	2	0.382538
14154	女方-盆腔及输卵管因素	6	3	继发性不孕症 左侧输卵管阻塞 多囊卵巢综合征 肥胖症 糖耐量受损 胰岛素抵抗	1	78	0.75	60	30	26	26	27.3	56	12.24	6.17	6.5	35	7.54	0.734375	1	125	5	150	7	925	125	1350	9	0	HCG+达菲林	10000	12.79	3.68	0.54	4830	12	50	卵巢过度刺激风险 OPU 50个卵	1	1	19	15	#NULL!	#NULL!		#NULL!	#NULL!	2	0.701987
10681	女方-盆腔及输卵管因素	6	3	继发性不孕症 盆腔粘连松解术 右侧输卵管阻塞（部分切除术后） 左侧输卵管阻塞 多囊卵巢综合症 胰岛素抵抗 肥胖症	1	73	0.776596	45	12	20	27	27.2	32	5.94	8.06	3.16	31	24.85	0.290625	4	100	5	#NULL!	5	500	100	1125	9	0	艾泽	6500	8.41	1.83	0.81	2086	18	4		0	0	3	0	2	1		1	1	1	0.273575
20368	双方-因素	3	2	原发性不孕症 双侧输卵管阻塞	0	85	0.9	35	18	19	32	27.1	37	8.54	7.53	3.18	36	12.45	0.434375	4	200	5	#NULL!	5	1000	200	1800	9	0	艾泽	6500	15.04	1.53	1.68	4800	8	33	卵巢过度刺激风险	1	0	16	11	#NULL!	#NULL!		#NULL!	#NULL!	1	0.495576
14453	女方-盆腔及输卵管因素	6	7	继发性不孕症 双侧输卵管阻塞 疤痕子宫 轻型地中海贫血？	1	75	0.85	47	12	10	36	27.1	22	7.26	5.95	7.84	64	18.05	0.625	4	200	4	150	5	950	150	1200	8	0	艾泽	6500	13.88	3.19	2.21	4854	13.4	32	卵巢过度刺激风险 OPU 32个卵	1	0	23	17	#NULL!	#NULL!		#NULL!	#NULL!	1	0.50972
20424	男方-少弱精症	2	10	原发性不孕症 多囊卵巢综合征 乙肝病毒携带者	1	68	0.8	45	11	13	34	27.1	24	3.99	8.58	5.49	34	20.96	0.2625	4	200	4	#NULL!	4	800	200	1800	8	0	达菲林	0.2	7.94	1.17	1.49	2839	10.9	16		0	0	10	9	2	0		0	0	1	0.0699532
15509	双方-因素	3	4	继发性不孕症 多囊卵巢综合征 不良孕史	1	88	0.871287	150	22	8	25	27.1	30	5.88	7.07	9.81	58	8.31	0.28125	4	150	7	#NULL!	7	1050	150	1950	13	0	HCG	10000	9.01	1.79	0.82	2282	12	5		0	0	3	2	2	2		1	1	1	0.26147
18302	女方-盆腔及输卵管因素	6	1	继发性不孕症 盆腔炎性疾病后遗症 多囊卵巢综合征 双侧输卵管积水（造口术后） 不良孕产史（IVF助孕） α地中海贫血	0	90	0.93	37	17	13	27	27.1	30	5.56	7.59	8.18	20	8.56	1.00937	1	150	4	150	6	900	150	1650	11	0	HCG	5000	14.51	1.46	1.03	4839	12.4	12		0	0	5	3	#NULL!	#NULL!		#NULL!	#NULL!	1	0.318595
13898	女方-排卵障碍	5	4	原发性不孕症 多囊卵巢综合征 胰岛素抵抗	1	90	0.96	90	16	12	29	27.1	28	6.25	7.78	12.92	31	9.91	0.290625	4	150	4	#NULL!	4	600	150	1575	9	0	HCG+达菲林	2000	8.960	0.95	0.41	2042	12	8		0	0	4	2	2	0		0	0	1	0.312843
15880	女方-排卵障碍	5	5	继发性不孕症 多囊卵巢综合症 胰岛素抵抗 肥胖症 疤痕子宫	1	96	0.95	60	7	13	33	27.1	20	10.87	5.25	8.9	58	9.07	0.559375	2	112.5	4	150	11	1050	225	3075	17	1	HCG	2000	11.79	1.35	0.1	4936	13	26	卵巢过度刺激风险(OPU获卵：26个)	1	0	8	3	#NULL!	#NULL!		#NULL!	#NULL!	2	0.717645
12882	双方-因素	3	4	原发性不孕症 多囊卵巢综合征 肥胖症 糖耐量异常 胰岛素抵抗	1	89	0.936842	360	13	18	29	27.1	31	12.3	5.88	10.98	26	12.58	0.684375	4	112.5	5	150	7	862.5	150	1125	9	1	HCG+达菲林	10000	9.39	2.21	0.43	1424	#NULL!	4		0	0	2	2	2	1	早期自然流产	1	0	2	0.753826
14787	女方-多重因素	5	5	原发性不孕症 右侧输卵管阻塞？ 多囊卵巢综合征 代谢综合征	1	92	0.93	37	24	22	30	27.1	46	9.68	5.98	4.01	32	18.16	0.725	3	100	5	#NULL!	5	500	100	1000	8	0	HCG	4000	10.61	2.44	1.53	4856	9.3	25		1	0	8	2	2	2		1	1	2	0.586181
15471	女方-盆腔及输卵管因素	6	1	继发性不孕症 双侧输卵管阻塞 乙肝病毒携带者 肥胖症 多囊卵巢综合征？	1	90	0.9	37	10	13	36	27	23	6.08	7.03	4.6	38.41	15.27	0.58125	2	150	4	#NULL!	4	600	150	1500	10	0	达菲林	0.2	9.619	6.03	1.1399999999999999	5110	12	14		0	0	6	4	2	1		1	1	1	0.40698
15105	女方-盆腔及输卵管因素	6	2	原发性不孕症 宫腔粘连？ 多囊卵巢综合征 双侧输卵管阻塞 子宫肌瘤 肥胖症	1	87	0.85	90	16	20	35	27	36	5.81	8.34	3.49	18	18.46	0.1625	4	150	4	#NULL!	4	600	150	1350	9	0	艾泽	6500	6.01	1.47	1.02	4839	10.8	9	黄体酮水平上升P: 2.12 内膜薄	0	0	2	1	#NULL!	#NULL!		#NULL!	#NULL!	1	0.307496
13465	女方-多重因素	5	3	原发性不孕症 双侧输卵管阻塞（整形术后） 盆腔炎性疾病后遗症 多囊卵巢综合征（右侧卵巢开窗术后）	1	90	0.882353	90	22	25	29	27	47	13.66	6.8	5.47	38	16.65	0.5375	1	125	5	150	7	925	150	1445	10	1	HCG	10000	23.82	1.68	1.0900000000000001	3092	9.3	18		0	0	13	6	1	1		1	1	2	0.781121
12552	女方-排卵障碍	5	9	原发性不孕症 多囊卵巢综合征 胰岛素抵抗 肥胖症	0	93	0.88	40	13	12	32	26.9	25	8.23	8.09	14.97	41	12.38	0.590625	1	187.5	4	225	6	1200	225	3150	15	1	HCG	4000	19.13	2.200	1.1299999999999999	5110	19	9		0	0	6	1	2	0		0	0	1	0.496156
9698	女方-多重因素	5	2	继发性不孕症 右侧输卵管阻塞 多囊卵巢综合征 胰岛素抵抗 肥胖症	1	90	0.918367	60	12	18	29	26.9	30	4.65	6.77	9.97	78	8.73	0.5625	4	150	4	#NULL!	4	600	150	1500	10	0	HCG	6000	7.79	1.71	1.24	2313	13	7		0	0	9	3	3	0		0	0	1	0.246672
12707	双方-因素	3	4	继发性不孕症 多囊卵巢综合征 胰岛素抵抗 子宫腺肌瘤？ α型地中海贫血？	0	75	0.84	60	12	12	29	26.9	24	6.21	7.13	15.09	#NULL!	26.83	0.23	4	150	4	#NULL!	4	600	150	1200	8	0	HCG	6000	21.31	1.78	1.02	1994	12.5	15		0	0	12	7	2	2		1	1	1	0.13568
17014	男方-严重少弱精症	2	7	原发性不孕症 多囊卵巢综合征	1	76	0.82	60	13	15	33	26.8	28	4.17	6.26	5.17	20	10.3	0.240625	4	225	4	#NULL!	4	900	225	2025	9	0	HCG+达菲林	2000	9.27	1.96	1.19	4839	14.2	12	其它内膜息肉	0	0	2	2	#NULL!	#NULL!		#NULL!	#NULL!	1	0.230866
12455	男方-严重少弱精症	2	2	原发性不孕症 多囊卵巢综合征？	1	82	0.891304	37	11	15	23	26.8	26	5.33	7.49	8.41	71	15.63	0.5875	2	187.5	4	#NULL!	4	750	187.5	1500	8	0	艾泽	6500	10.22	0.92	1.73	3511	8	30	卵巢过度刺激风险 OPU 31个卵	1	0	10	2	#NULL!	#NULL!		#NULL!	#NULL!	1	0.234489
11539	双方-因素	3	4	原发性不孕症 多囊卵巢综合征 糖耐量受损 胰岛素抵抗 肥胖症	1	89	0.946809	35	12	19	31	26.8	31	6.61	6.31	3.14	21	10.28	0.35	4	150	7	#NULL!	7	1050	150	1950	13	0	HCG	10000	8.029	2.62	0.86	2063	15	7		0	0	4	3	2	2		1	1	1	0.357892
19942	女方-排卵障碍	5	6	继发性不孕症 多囊卵巢综合征 糖耐量受损 胰岛素抵抗 肥胖症	1	83	0.85	90	30	40	28	26.8	44	7.63	6.92	13.64	30	17.55	0.671875	4	125	5	125	6	875	125	1275	10	0	HCG	10000	15.03	1.85	0.69	3986	15	27	卵巢过度刺激风险	1	0	15	14	#NULL!	#NULL!		#NULL!	#NULL!	1	0.401297
10064	女方-盆腔及输卵管因素	6	6	原发性不孕症 双侧输卵管介入再通术后	1	64	0.72	40	14	10	29	26.7	24	11.26	8.43	5.87	57	16.75	0.603125	4	200	5	150	6	1450	150	1450	8	0	HCG	4000	14.81	1.36	1.48	4936	12.5	34	卵巢过度刺激风险	1	1	14	1	#NULL!	#NULL!		#NULL!	#NULL!	2	0.337433
15136	双方-因素	3	3	原发性不孕症 双侧输卵管阻塞 子宫内膜息肉（切除术后）	0	72	0.81	50	18	17	32	26.7	35	8.59	3.77	4.83	45	17.77	0.4125	4	187.5	6	#NULL!	6	1125	187.5	1800	10	0	HCG+达菲林	2000	12.34	2.21	0.7	4856	10	24	卵巢过度刺激风险 OPU 24个卵	1	0	11	5	#NULL!	#NULL!		#NULL!	#NULL!	1	0.244441
21512	女方-盆腔及输卵管因素	6	3	继发性不孕症 左侧输卵管缺如（宫外孕术后） 多囊卵巢综合症	1	87	0.85	37	12	13	32	26.7	25	9.84	8.83	8	62.75	10.85	0.36875	4	150	5	#NULL!	5	750	150	1050	7	0	艾泽	6500	10.17	2.27	1.85	2567	17.6	16		0	0	10	3	1	1		1	1	2	0.567617
17178	女方-排卵障碍	5	7	原发性不孕症 肠粘连（松解术后） 多囊卵巢综合征 肥胖症 胰岛素抵抗 子宫内膜息肉（诊刮术后）	1	82	0.88	90	16	30	36	26.7	46	5.29	4.79	4.5	31	7.94	0.403125	4	100	4	#NULL!	5	400	100	800	8	0	HCG	10000	9.86	7.6	0.92	2664	12.5	14		0	0	5	4	1	1		1	1	1	0.315941
17382	男方-少弱精症	2	5	继发性不孕症 胰岛素抵抗 疤痕子宫 不良孕产史 肥胖症	1	90	0.96	90	11	9	28	26.6	20	8.44	4.78	8.86	49	5.12	0.771875	2	200	4	225	5	1025	225	1925	9	1	HCG	10000	7.11	1.05	0.71	3170	10	22	卵巢过度刺激风险 OUP 22个卵	1	0	4	2	#NULL!	#NULL!		#NULL!	#NULL!	1	0.521393
18819	女方-盆腔及输卵管因素	5	1	继发性不孕症 左侧输卵管切开取胚术后 多囊卵巢综合征 疤痕子宫	0	67	0.78	60	13	16	26	26.5	29	5.69	10.82	4.75	#NULL!	9.45	0.484375	4	175	4	#NULL!	4	700	175	1575	9	0	艾泽	6500				#NULL!	#NULL!	15		0	0	9	5	1	1		1	1	1	0.0750607
10577	女方-排卵障碍	5	7	原发性不孕症 多囊卵巢综合征 糖耐量减低 肥胖症	1	85	0.809524	45	14	11	31	26.5	25	9.45	7.98	8.49	28	9.71	0.503125	4	150	4	187.5	5	787.5	187.5	1800	11	1	HCG	10000	7.9	7.3	0.4	1016	13	4		0	0	2	1	2	1		1	1	2	0.546128
17973	男方-少弱精症	2	4	继发性不孕症 双侧输卵管不全阻塞？ 双侧输卵管炎？ 多囊卵巢综合征 子宫肌瘤 左侧乳腺纤维瘤（剔除术后）	1	73	0.81	60	16	17	33	26.5	33	7.41	7.32	38.07	#NULL!	10.44	0.2375	4	150	5	#NULL!	4	750	150	1350	9	0	HCG+达菲林	6000				2734	#NULL!	12		0	0	7	6	2	1		1	1	1	0.212909
12500	男方-严重少弱精症	2	5	原发性不孕症 多囊卵巢综合征	1	71	0.78	60	29	26	28	26.5	55	12.7	7.05	16.41	58	24.82	0.34	1	150	4	150	6	1350	150	1350	9	0	HCG	10000	15.4	2.91	0.88	4800	13	7	卵巢过度刺激风险	0	0	18	11	#NULL!	#NULL!		#NULL!	#NULL!	2	0.462277
19387	女方-盆腔及输卵管因素	6	9	继发性不孕症 双侧输卵管阻塞 多囊卵巢综合征 胰岛素抵抗 肥胖症	1	85	0.904255	50	10	12	32	26.4	22	9.68	5.08	5.32	20	1.46	0.675	2	150	5	150	5	750	150	1275	9	0	达菲林	0.2	9.4	2.52	1.69	4856	15	18		0	0	9	5	1	1	自然流产	1	0	2	0.620691
16122	女方-盆腔及输卵管因素	6	3	继发性不孕症 右侧输卵管阻塞 复发性流产 胰岛素抵抗	0	77	0.82	35	19	15	32	26.4	34	6.62	5.76	3.58	29	11.16	0.515625	4	150	4	#NULL!	4	600	150	1350	9	0	HCG	5000	10.48	1.93	1.82	2109	10	12		0	0	8	1	2	1	早期自然流产	1	0	1	0.370215
20218	女方-多重因素	5	11	原发性不孕症 多囊卵巢综合征 肥胖症	1	93	0.877358	90	13	15	39	26.3	28	6.58	8.55	14.33	56	15.1	0.65	4	150	5	#NULL!	5	750	150	1650	10	0	HCG+达菲林	2000	9.220	1.42	0.87	2986	9.9	6		0	0	2	1	2	0		0	0	1	0.425776
11880	双方-因素	3	10	原发性不孕症 右侧输卵管阻塞 多囊卵巢综合征 糖尿病（Ⅱ型）	1	80	0.89	40	15	14	38	26.2	29	9.33	5.57	2.08	35	6.3	0.509375	4	150	4	200	5	800	200	2000	10	1	HCG	10000	14.81	5.74	1.46	1681	10.7	18		0	0	9	6	2	2		1	1	2	0.615391
17091	女方-排卵障碍	5	4	原发性不孕症 多囊卵巢综合征 胰岛素抵抗 肥胖症	1	86	0.89	60	14	16	31	26.2	30	8.9	4.96	5.61	20	14.17	0.496875	2	150	4	187.5	5	787.5	187.5	1600	9	1	艾泽+达菲林	6500	5.69	1.32	0.46	1597	9	14		0	0	9	5	1	1		1	1	1	0.520149
12534	女方-排卵障碍	5	7	继发性不孕症 多囊卵巢综合征 胰岛素抵抗 代谢综合征 肥胖症	1	84	0.831683	90	16	16	31	26.2	32	8.59	5.07	10	24	27.69	0.759375	1	150	4	#NULL!	4	600	150	1650	11	0	HCG	10000	9.289	8.24	0.62	1846	14	8		0	0	3	1	2	2	自然流产	1	0	1	0.521949
19606	女方-排卵障碍	5	5	原发性不孕症 多囊卵巢综合征 染色体嵌合异常	1	#NULL!	#NULL!		11	15	29	26.2	26	16.6	6.43	30.72	42	21.76	0.496875	3	150	5	#NULL!	5	750	150	1875	10	0	HCG+达菲林	3000	10.08	2.31	2.2400000000000002	4349	16	27	卵巢过度刺激风险	1	0	6	2	#NULL!	#NULL!		#NULL!	#NULL!	2	0.757863
13588	女方-排卵障碍	5	2	原发性不孕症 盆腔粘连（松解术后） 左侧输卵管积液 左卵巢粘液性囊腺瘤（剔除术后） 多囊卵巢综合征 胰岛素抵抗 肥胖症	1	97	0.92381	180	33	38	28	26.2	44	13.04	5.47	11.65	42	26.39	0.603125	1	100	5	125	8	837.5	125	1875	12	1		#NULL!				#NULL!	#NULL!	0	卵巢反应不良	0	0	0	0	#NULL!	#NULL!		#NULL!	#NULL!	2	0.738086
11220	女方-多重因素	5	2	继发性不孕症 左侧输卵管切开取胚术后 多囊卵巢综合征 肥胖症 轻型β地中海贫血	1	78	0.75	45	12	17	27	26.2	29	6.05	5.53	4.55	27	9.22	0.33125	4	100	5	#NULL!	4	500	100	1050	7	0	HCG+达菲林	2000	11.94	2.84	1.32	4936	8.9	19		0	0	8	7	2	1		1	1	1	0.276834
14718	男方-无精症	2	3	原发性不孕症 盆腔粘连（松解术后） 左侧输卵管阻塞 右侧输卵管不全阻塞 多囊卵巢综合征 肥胖症 糖耐量异常 胰岛素抵抗 代谢综合征	1	85	0.91	60	20	30	27	26.1	50	9.08	5.57	9.9	54	28.87	1	1	100	5	125	5	1125	100	1325	11	0	艾泽	6500	18.89	9.279	1.18	4414	11.9	23		0	0	7	3	2	1	晚期	1	0	1	0.501541
19126	女方-盆腔及输卵管因素	6	2	继发性不孕症 左侧输卵管部分切除术后 多囊卵巢综合征 α-β地中海贫血 肥胖症	1	97	0.92	60	13	20	25	26	33	5.71	5.79	5.34	43	22.72	0.45	4	175	5	200	6	1075	200	1850	10	1	HCG	6000	9.31	1.120	0.59	1651	9	14		0	0	10	2	2	1	早期自然流产	1	0	1	0.239467
13442	女方-盆腔及输卵管因素	6	1	继发性不孕症 双侧输卵管不全阻塞 多囊卵巢综合征 糖耐量受损 胰岛素抵抗 肥胖症	1	89	1	42	10	22	27	26	32	7.24	4.36	1.67	20	12.69	0.25625	4	150	4	200	6	1000	200	1800	10	1	HCG	8000	7.05	1.54	0.46	3345	12	14		0	0	6	0	2	2		1	1	1	0.340024
14594	男方-严重少弱精症	2	7	继发性不孕症 多囊卵巢综合征？ 胰岛素抵抗 肥胖症	1	78	0.88	37	20	25	30	26	45	6.45	5.63	3.17	55	13.22	0.4625	4	100	6	#NULL!	6	600	100	1350	11	0	艾泽	6500	11.05	2.319	1.2	4562	11	16		0	0	9	0	2	0		0	0	1	0.307126
12899	双方-因素	3	4	原发性不孕症 多囊卵巢综合征	1	69	0.821429	37	12	16	31	26	28	3.75	8.19	7.65	65	6.08	0.565625	4	100	5	#NULL!	5	500	100	900	9	0	HCG	10000	22.14	0.91	0.89	1378	9	8		0	0	7	4	2	1		1	1	1	0.0808516
19750	女方-盆腔及输卵管因素	6	4	继发性不孕症 盆腔炎性疾病后遗症 双侧输卵管不全阻塞 多囊卵巢综合征 胰岛素抵抗 肥胖症 不良孕史	1	#NULL!	#NULL!	30	18	14	26	25.9	32	11.37	6.34	12.49	41	7.49	0.965625	3	150	5	187.5	7	1125	187.5	1200	9	1	艾泽	6500	10.29	8.029	0.56000000000000005	4057	10	6		0	0	4	1	2	0		0	0	2	0.654232
18186	女方-排卵障碍	5	7	继发性不孕症 多囊卵巢综合征 轻型-α地中海贫血 肥胖症	1	75	0.824176	60	15	25	32	25.9	40	5.45	8.63	7.48	35	6.56	0.628125	4	100	5	#NULL!	5	500	100	1450	12	0	艾泽+达菲林	6500	7.94	2.38	0.66	1851	10	11		0	0	5	3	2	2		1	1	1	0.258552
13774	女方-盆腔及输卵管因素	6	1	继发性不孕症 盆腔粘连（松解术后） 双侧输卵管缺如（切除术后） 复发性流产 隐性梅毒 肥胖症	0	81	0.85		17	17	28	25.8	34	11.66	7.18	8.54	32	26.34	0.534375	3	150	4	187.5	7	1162.5	187.5	2100	14	1	艾泽+达菲林	6500	12.67	8.73	1.49	4125	14	23	卵巢过度刺激风险 opu:23个卵	0	0	10	8	#NULL!	#NULL!		#NULL!	#NULL!	2	0.634372
13281	双方-因素	3	6	原发性不孕症 右侧输卵管阻塞 左侧输卵管不全阻塞 多囊卵巢综合征 糖耐量受损 胰岛素抵抗 乙肝病毒携带者 疤痕子宫（IVF助孕） 肥胖症	0	85	0.81	45	20	16	31	25.8	36	5.57	7.86	11.42	62	6.82	0.696875	1	150	4	200	5	800	200	2000	11	1	HCG	10000	14.64	5.08	1.67	3955	6.9	11		0	0	5	3	1	0		0	0	1	0.271285
16787	女方-盆腔及输卵管因素	6	2	继发性不孕症 多囊卵巢综合征？ 左侧输卵管阻塞 右侧输卵管不全阻塞伴积水 轻型α地中海贫血 肥胖症	1	77	0.85	35	23	20	25	25.8	43	7.28	6.43	4.12	67.9	18.71	0.403125	3	150	5	#NULL!	5	750	150	1200	8	0	达菲林	0.2	12.05	5.77	2.66	4598	7.2	13		0	0	7	4	2	2		1	1	1	0.295981
12412	女方-盆腔及输卵管因素	6	6	继发性不孕症 右侧输卵管缺如（切除术后） 多囊卵巢综合征 胰岛素抵抗 轻型α地中海贫血？	0	72	0.78	40	24	22	32	25.8	46	16.7	9.5	10.35	69	18.18	0.878125	1	150	6	#NULL!	6	900	150	1500	10	0	艾泽	6500	6.85	2.490	1.1100000000000001	5060	19	15		0	0	11	5	2	1		1	1	2	0.757319
16929	女方-排卵障碍	5	5	原发性不孕症 多囊卵巢综合征 肥胖症	0	77	0.88	60	8	14	31	25.7	22	9.2	6.55	4.1	42	11.24	0.43125	2	187.5	6	#NULL!	6	1125	187.5	1800	10	0	HCG	10000	8.050	2.069	0.81	2221	15.5	21		0	0	11	6	#NULL!	#NULL!		#NULL!	#NULL!	1	0.509573
15119	女方-排卵障碍	5	3	原发性不孕症 多囊卵巢综合征 胰岛素抵抗 糖耐量减低 高脂血症 肥胖症	1	92	0.93	35	20	25	33	25.7	45	12.39	6.62	12.95	51	26.92	0.646875	3	100	4	150	6	700	150	1650	9	1	HCG	2000	7.52	3.54	0.92	2869	8.9	5		0	0	2	1	2	0		0	0	2	0.719192
15533	女方-排卵障碍	5	4	原发性不孕症 多囊卵巢综合征 糖耐量减低 高脂血症	0	69	0.8	45	17	14	25	25.7	31	12.24	5.71	17.82	57	11.45	1.01562	1	100	5	#NULL!	5	500	100	900	9	0	达菲林	0.2	9.25	1.81	1.45	4936	8	5		0	0	2	0	2	0		0	0	2	0.497065
19449	女方-盆腔及输卵管因素	6	1	继发性不孕症 左侧输卵管阻塞 胰岛素抵抗 肥胖症	0	80	0.83	40	9	7	22	25.6	16	10.71	6.05	2.54	28	11.12	0.2875	4	150	5	200	7	1150	200	1750	10	1	HCG	4000	6.33	1.33	2.68	4901	#NULL!	11		0	0	3	1	2	0		0	0	2	0.518604
12959	双方-因素	3	7	原发性不孕症 多囊卵巢综合征 胰岛素抵抗 糖耐量减低 肥胖症	1	88	0.897959	60	13	9	32	25.6	22	10.93	7.42	5.87	84	11.59	0.25	4	150	4	187.5	6	975	187.5	1200	9	1	HCG	10000	17.72	1.22	0.71	1893	10.1	15		0	0	2	0	2	0		0	0	2	0.605263
15236	女方-盆腔及输卵管因素	5	4	继发性不孕症 盆腔粘连 双侧输卵管不全阻塞 乙肝病毒携带者	0	88	0.87	40	4	11	34	25.6	15	12.88	5.02	8.72	35	13.51	0.36875	4	150	5	225	8	1425	225	2775	14	1	HCG	10000	9.36	1.21	1.0900000000000001	1444	7.2	16		0	0	9	2	2	0		0	0	2	0.777344
13876	双方-因素	3	10	继发性不孕症 双侧输卵管阻塞 多囊卵巢综合征 胰岛素抵抗 糖耐量受损 不良孕史 肥胖症	0	85	0.91	40	16	16	36	25.6	32	5.68	5.61	19.25	#NULL!	6.73	0.45625	4	150	5	#NULL!	5	750	150	1800	12	0	HCG	10000	13.73	0.82	1.02	1958	12	9		0	0	8	1	2	2		1	1	1	0.317881
14326	男方-严重少弱精症	2	3	原发性不孕症 多囊卵巢综合征 空腹血糖受损 肥胖症	1	77	0.819149	50	11	7	29	25.6	18	7.06	7.11	9.27	65	16.98	0.828125	2	150	5	#NULL!	5	750	150	1650	11	0	HCG	10000	9.289	8.24	0.62	1846	14	8		0	0	2	0	2	0		0	0	1	0.381674
19137	女方-排卵障碍	5	2	原发性不孕症 多囊卵巢综合征	1	84	0.923077	120	12	12	28	25.6	24	6.24	4	16.91	35.5	15.38	0.403125	4	150	5	#NULL!	5	750	150	1200	9	0	达菲林	0.2	8.42	1.84	1.2	4936	9.699	37	卵巢过度刺激风险	1	1	8	2	#NULL!	#NULL!		#NULL!	#NULL!	1	0.302866
15201	女方-盆腔及输卵管因素	6	2	继发性不孕症 多囊卵巢综合征 右侧输卵管缺如（切除术后） 疤痕子宫 肥胖症	1	88	0.93617	90	42	33	27	25.6	62	11.3	10.09	9.79	37	8.51	0.5875	1	125	4	175	6	850	175	2400	14	1	HCG+达菲林	10000	17.5	1.56	0.48	886	7.7	18	黄体酮水平上升 P:2.47	0	0	11	10	#NULL!	#NULL!		#NULL!	#NULL!	2	0.522352
16720	女方-盆腔及输卵管因素	6	2	继发性不孕症 双侧输卵管阻塞 多囊卵巢综合征 疤痕子宫	1	76	0.791667	31	11	14	37	25.6	25	8.82	6.68	6.67	22	9.18	0.909375	3	112.5	5	#NULL!	5	562.5	112.5	1762.5	14	0	HCG	10000	10	13.12	0.86	1193	14.8	23		0	0	7	2	1	0		0	0	1	0.583721
15843	女方-多重因素	5	5	继发性不孕症 多囊卵巢综合征 宫腔粘连（电切术后） 双侧输卵管结扎术后 右侧输卵管积水？ 不良孕史（IVF助孕） 乙肝病毒携带者 肥胖症	1	83	0.92	90	12	11	31	25.6	23	9.73	7.64	12.32	61	18.03	0.8	1	100	5	150	7	800	150	1250	9	1	HCG	10000	13.31	1.91	2.5499999999999998	4741	12	26		1	0	9	5	1	0		0	0	2	0.567281
19477	女方-盆腔及输卵管因素	6	7	原发性不孕症 右侧输卵管阻塞 左侧输卵管积水？ α地中海贫血 肥胖症 高血压病？	1	77	0.84	45	9	13	35	25.5	22	10.3	6.52	16.47	83	4.85	0.834375	2	112.5	5	150	6	862.5	150	1150	10	1	艾泽	6500	15.2	5.059	1.6	4936	8	13		0	0	4	0	1	1		1	1	2	0.655989
15251	男方-无精症	2	4	原发性不孕症 肥胖症 胰岛素抵抗 轻型-β地中海贫血	0	85	0.85	30	18	16	28	25.4	34	17	7.72	5.03	67	7.75	0.503125	3	150	5	200	8	1350	200	2725	17	1	HCG	6000	9.539	9.43	1.69	4856	14.4	21		0	0	8	1	1	1		1	1	2	0.873134
11839	女方-排卵障碍	5	7	原发性不孕症 宫腔粘连（电切术后） 多囊卵巢综合征 不良孕史（IVF-ET术后） 胰岛素抵抗 肥胖症	1	78	0.79	90	24	20	32	25.4	44	11.13	4.17	2.79	24	5.98	0.5875	4	150	5	200	5	1350	200	1050	7	1	HCG	10000	18.89	1.17	1.45	3971	12	22	宫腔因素 (内膜薄)	0	0	12	2	#NULL!	#NULL!		#NULL!	#NULL!	2	0.643526
13263	双方-因素	3	5	继发性不孕症 右侧输卵管阻塞 疤痕子宫 肥胖症 轻型地中海贫血？	0	82	0.83	90	13	12	25	25.4	25	5.6	7.1	3.78	20	11.75	0.3375	4	150	4	#NULL!	4	600	150	1000	8	0	HCG	3000	6.08	0.76	0.72	4839	9.9	17		0	0	5	4	2	2		1	1	1	0.208286
15223	女方-盆腔及输卵管因素	6	1	继发性不孕症 左侧输卵管缺如（切除术后）	1	67	0.81	30	12	20	26	25.4	32	11.6	7.92	5.35	26	9.7	0.484375	3	150	4	#NULL!	4	600	150	1200	8	0	达菲林	0.2	13.25	2.59	0.46	2803	#NULL!	19		0	0	11	8	2	2		1	1	2	0.586124
17900	女方-排卵障碍	5	7	原发性不孕症 多囊卵巢综合征 乙肝病毒携带者	0	75	0.82	60	15	20	35	25.4	35	10.79	3.93	7.72	22	15.47	0.528125	4	150	5	150	6	900	187.5	2025	11	0	达菲林	0.2	17.34	1.08	1.78	3224	9.4	27		0	0	4	4	#NULL!	#NULL!		#NULL!	#NULL!	2	0.659982
14520	女方-盆腔及输卵管因素	4	4	继发性不孕症 盆腔粘连（松解术后） 双侧输卵管阻塞（开通术后） 子宫内膜息肉（诊刮术后） 多囊卵巢综合征 糖耐量受损 胰岛素抵抗 肥胖症	1	93	0.99	90	23	20	30	25.4	43	17.8	5.94	7.88	20	10.9	0.7375	1	125	4	150	5	650	150	1600	12	1	艾泽+达菲林	6500	10.41	3.77	1.7	4936	12	32	卵巢过度刺激风险 OPU 32个卵	1	1	20	11	#NULL!	#NULL!		#NULL!	#NULL!	2	0.912919
14500	女方-多重因素	3	6	原发性不孕症 右侧输卵管阻塞 左侧输卵管不全阻塞 多囊卵巢综合征 胰岛素抵抗	1	81	0.870968	180	28	25	25	25.4	53	16.52	7.97	15.96	20	16.34	0.884375	1	125	4	150	8	900	150	1300	11	1	HCG+达菲林	2000	8.89	0.82	1.45	5060	10	16		0	0	6	2	1	1		1	1	2	0.845439
10636	女方-盆腔及输卵管因素	6	7	继发性不孕症 双侧输卵管不完全阻塞 多囊卵巢综合征 肥胖症	1	85	0.8	60	12	9	29	25.4	21	3.63	5.67	2.47	56	10.09	0.175	4	125	4	#NULL!	4	500	125	1100	8	0	艾泽	6500	23.1	1.62	1.03	3437	14.7	11		0	0	3	1	2	0		0	0	1	0.15471
16347	女方-多重因素	5	5	原发性不孕症 右侧输卵不管阻塞 多囊卵巢综合征 胰岛素抵抗 糖耐量受损 肥胖症	1	78	0.86	90	19	18	31	25.4	37	8.24	7.89	12.35	56	14.6	1.03125	1	112.5	4	#NULL!	4	450	112.5	900	8	0	HCG	6000	9.58	3.72	1.82	4854	15.9	17		0	0	7	5	2	1		1	1	1	0.45525
13683	双方-因素	3	4	继发性不孕症 多囊卵巢综合征 胰岛素抵抗 盆腔粘连？ 疤痕子宫 肥胖症	1	89	0.89	90	25	30	27	25.3	55	14.1	2.99	13.46	35	4.75	1.15	1	150	4	225	7	1275	225	2700	12	1	HCG+达菲林	2000	8.710	1.2	1.12	3414	9	18	卵巢过度刺激风险 OPU 18个卵	0	0	8	5	#NULL!	#NULL!		#NULL!	#NULL!	2	0.803917
20601	女方-多重因素	5	2	继发性不孕症 右侧输卵管缺如（切除术后） 右侧肾上腺腺瘤（切除术后） 库欣综合征（治疗后） 多囊卵巢综合征 肥胖症	1	78	0.85	45	13	12	31	25.3	25	7.75	7.14	6.24	21	14.75	0.228125	4	112.5	4	150	7	900	150	1800	13	1	HCG	6000	10.48	1.39	1.54	4854	11	11		0	0	3	2	1	1		1	1	1	0.363665
16585	女方-盆腔及输卵管因素	6	1	继发性不孕症 盆腔炎性疾病后遗症 肥胖症	1	76	0.78	29	13	15	23	25.2	28	4.74	3.9	3.69	34	9.26	0.853125	3	200	5	#NULL!	5	1000	200	2000	10	0	HCG	4000	10.02	1.37	1.67	3529	16	38	OHSS	1	0	9	5	#NULL!	#NULL!		#NULL!	#NULL!	1	0.206025
20497	女方-排卵障碍	5	9	继发性不孕症 多囊卵巢综合征 糖耐量受损 肥胖症	1	91	0.88	60	24	16	34	25.2	40	10.78	7.21	3.54	42	9.14	0.446875	4	150	5	#NULL!	5	750	150	1200	8	0	艾泽	6500	22.55	1.78	2.72	4936	13	15		0	0	4	3	2	2		1	1	2	0.593106
14306	女方-多重因素	6	3	原发性不孕症 双侧输卵管阻塞 多囊卵巢综合征 胰岛素抵抗 肥胖症	1	82	0.931818	60	11	15	34	25.1	26	11.13	5.73	8.88	#NULL!	17.51	0.746875	4	150	4	200	6	1000	200	1650	10	1	HCG	4000	16.45	2.299	1.64	4936	13	23	发热	1	0	10	5	#NULL!	#NULL!		#NULL!	#NULL!	2	0.67727
16324	女方-盆腔及输卵管因素	6	3	原发性不孕症 双侧输卵管阻塞 多囊卵巢综合征 肥胖症	1	77	0.72	90	21	21	27	25.1	42	12.62	7.91	9.64	58	32.1	0.603125	1	150	5	#NULL!	5	750	150	1500	10	0	HCG	10000	21.21	2.009	1.4	1308	14	18		0	0	6	3	1	1		1	1	2	0.647421
17179	女方-盆腔及输卵管因素	6	3	原发性不孕症 双侧输卵管阻塞（结扎术后） 多囊卵巢综合征 胰岛素抵抗 肥胖症	1	80	0.824742	37	30	25	25	25.1	55	8.46	5.73	14.05	30	11.19	0.790625	3	112.5	4	#NULL!	4	450	112.5	1012.5	9	0	HCG	6000	7.25	2.529	1.2	2804	15.4	19	卵巢过度刺激风险	0	0	10	7	#NULL!	#NULL!		#NULL!	#NULL!	1	0.368864
18595	女方-多重因素	5	1	继发性不孕症 右侧输卵管缺如（切除术后） 盆腔炎性疾病后遗症（松解术后） 多囊卵巢综合征 胰岛素抵抗 肥胖症 衣原体感染	1	75	0.75	180	18	15	30	25.1	33	6.26	9.34	4.59	63	23.49	0.603125	1	100	5	137.5	7	775	137.5	1500	12	1	HCG	10000	11.78	2.04	3.73	4543	8	22		0	0	8	0	2	1		1	1	1	0.262036
13439	女方-盆腔及输卵管因素	6	2	继发性不孕症 双侧输卵管阻塞伴积水 盆腔粘连？ 胰岛素抵抗 肥胖症	1	79	0.85	37	12	8	35	25	16	12.16	7.34	3.54	20	21.79	0.3375	5	187.5	5	200	7	1337.5	200	1625	9	1	HCG	10000	7.76	6.32	0.94	1205	11	27	卵巢过度刺激风险 OPU 27个卵	1	0	17	12	#NULL!	#NULL!		#NULL!	#NULL!	2	0.705446
17716	女方-排卵障碍	3	6	原发性不孕症 多囊卵巢综合征 α地中海贫血 肥胖症	0	88	0.9	60	15	16	31	25	31	9.47	4.81	4.44	#NULL!	42.44	0.41875	4	187.5	4	187.5	7	1312.5	187.5	2250	12	0	HCG+达菲林	4000	11.34	3.12	0.89	3217	11	16		0	0	8	2	2	1		1	1	2	0.502889
21311	双方-因素	3	7	原发性不孕症 多囊卵巢综合征 肥胖症 疤痕子宫（IUI助孕）	1	79	0.79	40	9	12	30	25	21	17.2	6.12	3.7	35	16.24	0.396875	2	150	4	200	6	1000	200	1800	10	1	艾泽+达必佳	6500	13.36	7.67	1.67	3419	9	15		0	0	3	2	1	1	早期自然流产	1	0	2	0.892026
17401	双方-因素	3	1	继发性不孕症 盆腔粘连（松解术后） 多囊卵巢综合症 子宫肌瘤（剔除术后） 不良孕史 胰岛素抵抗	1	85	0.87	90	16	19	29	25	35	12.01	8.03	7.72	56	16.7	0.603125	1	150	4	175	5	775	175	1500	9	1	艾泽	6500	11.01	2.13	1.01	2721	13	14		0	0	2	1	2	0		0	0	2	0.632925
20990	女方-盆腔及输卵管因素	6	2	继发性不孕症 α地中海贫血 盆腔粘连松解术后 右侧输卵管缺如（切除术后）	1	85	0.87		14	16	31	25	30	9.46	10.01	9.89	#NULL!	10.55	0.51875	3	150	6	#NULL!	6	900	150	1650	10	0	艾泽	6500	20.54	5.36	1.17	3605	#NULL!	6		0	0	3	1	1	1		1	1	2	0.457708
10406	女方-多重因素	5	5	原发性不孕症 右侧输卵管不全阻塞 多囊卵巢综合征 胰岛素抵抗 糖耐量减低	1	81	0.9	180	14	18	32	25	32	7.69	7.86	2.76	19	14.14	0.5625	4	150	5	#NULL!	5	750	150	3300	18	0	HCG	10000	8.710	3.79	0.49	1734	9.6	11		0	0	7	3	3	1	自然流产	1	0	1	0.372876
10477	女方-盆腔及输卵管因素	6	3	继发性不孕症 双侧输卵管阻塞 多囊卵巢综合征 胰岛素抵抗 疤痕子宫 肥胖症	1	84	0.88	35	20	20	28	25	40	10.41	5.08	11.11	46	5.51	0.5875	1	112.5	4	150	6	750	150	1800	9	1	HCG	4000	12.6	1.2	1.04	4936	12	44		1	1	12	3	#NULL!	#NULL!		#NULL!	#NULL!	2	0.537487
12307	女方-多重因素	5	11	继发性不孕症 双侧输卵管阻塞 子宫内膜息肉（电切术后） 多囊卵巢综合征 空腹血糖调节受损 糖耐量受损	1	76	0.84	35	14	14	29	24.9	28	9.42	4.79	3.13	15	19.87	0.403125	3	150	4	187.5	5	787.5	187.5	1250	9	1	HCG	10000	25.1	1.78	1.37	4936	17	23	卵巢过度刺激风险	1	0	9	0	#NULL!	#NULL!		#NULL!	#NULL!	2	0.478534
18214	女方-盆腔及输卵管因素	6	0.3	盆腔粘连（松解术后） 双侧输卵管阻塞 双侧输卵管切开取胚术后 多囊卵巢综合症？ 轻型-α地中海贫血 脂肪肝	1	72	0.75	60	12	11	28	24.9	23	8.42	5.54	2.17	20	23.46	0.41875	4	150	6	#NULL!	6	900	150	1500	10	0	HCG	4000	11.02	3.51	3.28	4854	16	31	卵巢过度刺激风险	1	0	10	8	#NULL!	#NULL!		#NULL!	#NULL!	1	0.40204
20077	女方-排卵障碍	5	7	继发性不孕症 多囊卵巢综合征 胰岛素抵抗 疤痕子宫	1	81	0.80198	90	15	15	31	24.9	30	8.57	7.52	12.81	27	7.89	0.31875	4	125	4	125	5	625	125	975	9	1	达菲林	0.2	8.619	5.28	0.98	4856	12	17		0	0	4	2	2	1		1	1	1	0.399368
21679	双方-因素	3	6	原发性不孕症 多囊卵巢综合征	1	90	0.9	120	9	13	29	24.9	22	17.8	10.16	3.62	75	16.33	0.928125	1	112.5	5	150	8	1012.5	150	1500	11	1	HCG+达菲林	2000	10.61	5.31	2.38	4800	8.8	29	卵巢过度刺激风险	1	0	10	4	#NULL!	#NULL!		#NULL!	#NULL!	2	0.90573
16906	女方-盆腔及输卵管因素	6	4	继发性不孕症 双侧输卵管阻塞 不良孕史 轻型α地中海贫血	1	73	0.78	35	12	12	28	24.8	24	9.97	7	4.43	51	11.77	0.428125	4	150	5	#NULL!	5	750	150	1200	8	0	HCG	6000	17.32	1.77	0.64	3665	9.8	15		0	0	6	5	2	2		1	1	2	0.487471
19838	女方-多重因素	6	4	原发性不孕症 右侧输卵管阻塞 多囊卵巢综合征 胰岛素抵抗	1	78	0.8	50	13	13	34	24.8	26	5.12	8.61	14.03	40.35	8.06	0.23	4	125	4	#NULL!	4	500	125	800	7	0	艾泽	6500	11.57	1.2	0.7	3686	7.2	21		0	0	9	5	2	0		0	0	1	0.211357
15414	女方-多重因素	5	5	原发性不孕症 盆腔粘连松解术后 多囊卵巢综合征 胰岛素抵抗	1	84	0.857143	90	12	12	23	24.8	24	9.57	8.72	4.32	30	21.05	0.234375	1	112.5	5	150	9	1162.5	150	1912.5	14	1	HCG	8000	9.119	0.71	0.52	4024	11.8	11		0	0	3	0	2	1		1	1	2	0.372458
16319	女方-多重因素	5	2	继发性不孕症 盆腔粘连？ 多囊卵巢综合征 高脂血症 子宫纵隔（切开术后） 子宫肌瘤 不良孕史	1	82	0.82	40	19	22	31	24.8	41	15.24	5	5.05	72.54	19.96	0.759375	1	112.5	5	150	6	1162.5	150	1512.5	12	1	达菲林	0.2	9.26	3.95	0.56000000000000005	2556	12	15		0	0	11	10	2	0		0	0	2	0.838596
16190	女方-多重因素	5	2	继发性不孕症 多囊卵巢综合征 宫腔粘连（松解术后） 不良孕史	1	82	0.83	60	10	16	25	24.8	26	11.23	7.88	8.16	29	16.47	0.45	4	112.5	5	112.5	5	675	112.5	975	8	0	HCG	6000	16.19	2.81	2.25	3003	11.2	16	宫腔因素 （内膜薄）	0	0	5	2	#NULL!	#NULL!		#NULL!	#NULL!	2	0.533556
20018	女方-排卵障碍	4	4	继发性不孕症 宫颈锥切术后	1	74	0.82	30	17	22	29	24.8	39	9.09	7.61	3.94	36	15.01	0.665625	3	112.5	5	#NULL!	5	562.5	112.5	1012.5	9	0	HCG	10000	22.86	1.33	1.4	2984	13	11	其它	0	0	4	2	#NULL!	#NULL!		#NULL!	#NULL!	1	0.430945
11682	双方-因素	3	3	原发性不孕症 多囊卵巢综合征 糖耐量受损 胰岛素抵抗 轻型α-地中海贫血	1	89	0.92	60	22	23	35	24.8	45	5.48	4.51	15.53	#NULL!	15.33	0.559375	2	100	5	#NULL!	5	500	100	800	8	0	HCG	10000	11.39	2.67	1.37	1585	9	12		0	0	10	7	2	0		0	0	1	0.272355
18553	女方-盆腔及输卵管因素	6	4	原发性不孕症 盆腔炎性疾病后遗症 双侧输卵管通而不畅	0	65	0.76	40	10	15	32	24.7	25	4.76	7.12	4.17	26	24.12	0.496875	4	187.5	5	#NULL!	5	937.5	187.5	1500	8	0	达菲林	0.2	10.68	4.610	1.1499999999999999	4839	9.6	13		0	0	5	5	2	2		1	1	1	0.113373
17411	女方-盆腔及输卵管因素	6	4	原发性不孕症 双侧输卵管整形修复术后 胰岛素抵抗	0	80	0.93	30	15	16	25	24.7	31	14.62	4.58	2.91	19	20.8	0.41875	3	150	5	187.5	6	937.5	187.5	1520	9	1	HCG	10000	12.14	2.6	0.72	2774	16	19		0	0	10	3	2	1		1	1	2	0.760524
16465	男方-无精症	2	1	原发性不孕症 多囊卵巢综合征 II型糖尿病？	1	75	0.81	28	20	15	23	24.7	35	10.92	5.03	6.09	20	24.6	0.4625	3	150	5	#NULL!	5	750	150	1500	10	0	HCG	10000	15.27	1.69	0.95	2439	8.8	18		0	0	6	5	1	1	自然流产	1	0	2	0.5054
19005	双方-因素	3	3	原发性不孕症 多囊卵巢综合征 胰岛素抵抗	1	80	0.842105	180	30	30	25	24.7	60	13.03	8	16.17	23	18.11	0.790625	1	125	4	150	6	800	150	1250	9	1	HCG	6000	7.29	1.24	0.49	2563	12.6	8	无可移植胚胎 /未受精	0	0	0	0	#NULL!	#NULL!		#NULL!	#NULL!	2	0.630013
19996	女方-多重因素	5	0	右侧输卵管切除术后 左侧输卵管切开取胚术后 多囊卵巢综合征 高脂血症	1	81	0.852632	30-60	17	18	26	24.7	35	12.86	7.68	2.72	68	7.7	0.671875	1	125	5	150	7	925	150	2225	15	1	HCG	10000	9.52	2.200	0.22	1198	13	9		0	0	5	1	2	2		1	1	2	0.657912
12052	女方-多重因素	5	1	原发性不孕症 盆腔粘连？ 左侧输卵管阻塞 多囊卵巢综合征 子宫内膜息肉（电切术后） 子宫肌瘤 乙肝病毒携带者	1	86	0.89	45	16	23	38	24.7	39	12.63	6.87	5.84	36	24.46	0.65	4	112.5	4	150	5	600	150	1050	7	1	HCG	10000	13.71	2.58	1.25	3509	#NULL!	11		0	0	8	0	2	1		1	1	2	0.746266
16202	女方-多重因素	5	4	原发性不孕症 双侧输卵管阻塞 多囊卵巢综合征 糖耐量受损 胰岛素抵抗	0	75	0.79	60	14	18	27	24.7	32	9.79	6.48	11.87	69	5.03	0.80625	1	112.5	5	125	8	937.5	125	1655	13	1	HCG	10000	9.27	2.21	0.62	1971	11	15		0	0	6	0	1	0		0	0	2	0.493305
13505	双方-因素	3	6	继发性不孕症 盆腔粘连（松解术后） 双侧输卵管阻塞（造口术后） 多囊卵巢综合征 胰岛素抵抗	0	71	0.75	37	16	14	36	24.7	30	4.09	5.25	4.44	20	3.91	0.509375	4	112.5	5	112.5	7	787.5	112.5	1762.5	13	0	HCG	10000	13.39	1.77	0.93	1400	#NULL!	12		0	0	8	0	2	1		1	1	1	0.214483
14412	男方-严重少弱精症	2	5	继发性不孕症 胰岛素抵抗	1	75	0.79		24	29	32	24.7	53	10.61	4.47	2.48	40	25.72	0.484375	3	100	4	125	5	525	125	1000	9	1	HCG	8000	6.43	1.68	0.12	1634	14.5	17		0	0	5	1	1	1		1	1	2	0.554189
17411	女方-盆腔及输卵管因素	5	4	原发性不孕症 双侧输卵管整形修复术后 胰岛素抵抗	1	80	0.93	30	15	16	24	24.7	31	14.62	4.58	2.91	19	20.8	0.41875	3	100	5	200	6	1900	200	1900	12	1	艾泽	6500	12.62	3.75	0.93	1610	11.3	21	卵巢过度刺激风险 OPU 21个卵	0	0	7	0	#NULL!	#NULL!		#NULL!	#NULL!	2	0.753028
14977	双方-因素	3	8	原发性不孕症 右侧输卵管阻塞 左侧输卵管不全阻塞	0	79	0.84	30	13	19	27	24.7	32	6.77	5.25	3.07	75	11.43	0.746875	3	100	6	#NULL!	6	600	100	900	9	0	HCG	10000	17.48	4.41	0.97	1706	9	16		0	0	10	5	2	2		1	1	1	0.302628
17130	女方-排卵障碍	5	4	原发性不孕症 染色体平衡易位 多囊卵巢综合征 2型糖尿病	1	80	0.89	180	12	12	25	24.6	24	5.65	5.87	3.91	38	5.41	0.3625	4	250	5	#NULL!	4	1250	250	2500	10	0	HCG+达菲林	10000	9.529	8.98	0.72	2723	11.9	7		0	0	3	3	1	1		1	1	1	0.201038
17068	女方-盆腔及输卵管因素	6	4	继发性不孕症 双侧输卵管阻塞 多囊卵巢综合征 乙肝病毒携带者	1	85	0.858586	40	11	13	34	24.6	24	12.86	5.81	4.63	29	11.96	0.434375	2	125	4	150	6	800	150	1200	8	0	HCG	10000	11.82	3.21	0.79	2341	10	13		0	0	5	2	2	1		1	1	2	0.734423
9466	女方-多重因素	5	0.5	继发性不孕症 左侧输卵管缺如（切除术后） 右侧输卵管阻塞 多囊卵巢综合征 胰岛素抵抗	1	85	0.885417	50	6	13	27	24.6	19	5.43	8.66	3.68	69	28.93	0.5375	4	100	4	#NULL!	4	400	100	1200	8	0	HCG	10000	9.380	3.29	1.1399999999999999	3551	5.9	7		0	0	8	6	#NULL!	#NULL!		#NULL!	#NULL!	1	0.20192
12300	双方-因素	3	6	原发性不孕症 多囊卵巢综合征 胰岛素抵抗 糖耐量受损 肥胖症 疤痕子宫 轻型地中海贫血？	1	87	0.99	60	20	16	26	24.5	36	8.86	7.58	3.24	40	7.61	0.409375	1	150	5	200	7	1150	200	3425	12	1	艾泽	6500	14.32	0.47	1.36	3042	12.7	28	卵巢过度刺激风险	0	0	8	1	#NULL!	#NULL!		#NULL!	#NULL!	1	0.354403
21070	女方-盆腔及输卵管因素	6	4	继发性不孕症 左侧输卵管缺如（切除术后） 多囊卵巢综合征 疤痕子宫 肥胖症	1	90	0.88	45	20	12	30	24.5	32	14.97	6	2.86	46	8.66	0.884375	1	150	4	187.5	5	975	187.5	1200	8	1	艾泽	6500	12.22	3.18	1.01	3074	#NULL!	19		0	0	6	1	1	0		0	0	2	0.825226
19381	女方-排卵障碍	5	3	原发性不孕症 多囊卵巢综合征 不完全子宫纵膈（电切术后） 子宫腺肌症 糖耐量异常 胰岛素抵抗	1	79	0.87	60	13	20	30	24.5	33	12.87	3.86	2.71	20	8.73	0.178125	4	150	7	200	10	1650	250	3150	16	1	HCG	6000	19.02	1.06	0.63	1706	12.7	14		0	0	5	1	2	1		1	1	2	0.681036
10332	女方-盆腔及输卵管因素	6	6	原发性不孕症 多囊卵巢综合症 左侧输卵管不完全阻塞 右侧输卵管阻塞	1	92	0.867925	20	16	28	30	24.5	44	5.4	5.65	8.99	61	13.37	0.490625	4	112.5	4	150	5	600	150	1650	13	1	HCG	10000	5.32	1.9	0.95	1247	13	7		0	0	9	3	1	0		0	0	1	0.209276
18300	女方-盆腔及输卵管因素	6	4	原发性不孕症 双侧输卵管阻塞 多囊卵巢综合征 乙肝病毒携带	1	77	0.88	90	18	17	26	24.5	35	14	6.69	12.29	20	9.51	0.8125	1	100	4	150	6	700	150	1250	9	1	HCG	8000	8.779	0.91	0.87	4358	11	20		0	0	7	1	1	1		1	1	2	0.738901
12344	双方-因素	3	1	继发性不孕症 多囊卵巢综合征 胰岛素抵抗 子宫肌瘤 复发性流产	0	84	0.85	33	12	13	33	24.4	25	5.63	4.63	10.81	29	11.52	0.94375	3	150	5	#NULL!	5	750	150	1687.5	10	0	HCG	3000	7.69	1.87	0.7	4839	9	21		0	0	8	2	2	0		0	0	1	0.310371
12344	双方-因素	3	3	原发性不孕症 多囊卵巢综合征 胰岛素抵抗 子宫肌瘤	0	84	0.85	33	12	13	31	24.4	25	4.23	4.31	2.7	31	10.5	0.50625	4	150	4	#NULL!	4	600	150	1500	10	0	HCG	10000	20.77	1.44	1.22	1853	10.5	25	卵巢过度刺激风险	0	0	11	4	#NULL!	#NULL!		#NULL!	#NULL!	1	0.191733
11939	女方-盆腔及输卵管因素	6	3	原发性不孕症 双侧输卵管不全阻塞 多囊卵巢综合征 衣原体感染	1	79	0.79	37	15	15	29	24.4	30	6.33	6.77	7.76	53	17.36	0.328125	1	112.5	4	112.5	8	900	112.5	1950	13	0	HCG	10000	7.16	1.120	0.73	1581	8.1	8		0	0	2	0	2	0		0	0	1	0.239727
15944	女方-盆腔及输卵管因素	6	4	继发性不孕症 多囊卵巢综合征？ 右侧输卵管阻塞 肥胖症	1	85	0.894737	30	30	35	31	24.4	65	12.75	5.82	12.69	44	13.04	0.709375	3	100	5	125	7	750	100	1560	9	1	艾泽	6500	10.19	2.57	0.82	2556	11	37	卵巢过度刺激风险（OPU获卵：37个）	1	1	16	4	#NULL!	#NULL!		#NULL!	#NULL!	2	0.663421
7187	男方-严重少弱精症	2	10	原发性不孕症 多囊卵巢综合征	1	82	0.87	120	16	18	34	24.4	34	5.27	9.89	7.58	82	7.15	0.534375	4	100	5	#NULL!	5	500	100	875	8	0	艾泽	6500	18.26	2.240	1.2	2844	13	17		0	0	2	0	1	0		0	0	1	0.210883
14985	女方-盆腔及输卵管因素	6	2	原发性不孕症 右侧输卵管阻塞 左侧输卵管炎 多囊卵巢综合征 G6PD缺乏症 乙肝病毒携带者	1	80	0.93	45	26	21	27	24.4	47	5.68	8.2	8.5	73	13.56	0.825	2	100	4	#NULL!	4	400	100	700	7	0	HCG	10000	6.36	4.28	1.17	2463	9.4	13	黄体酮水平上升 P:1.65	0	0	7	3	#NULL!	#NULL!		#NULL!	#NULL!	1	0.20105
19533	双方-因素	3	8	继发性不孕症 右侧输卵管阻塞 多囊卵巢综合征 单角子宫 疤痕子宫 乙肝病毒携带者	1	81	0.852632	180	12	15	26	24.4	27	4.87	8.1	17.7	44.4	23.3	0.446875	4	100	4	#NULL!	4	400	100	700	7	0	HCG	10000	6.97	7.5	0.76	1805	7.2	8		0	0	2	1	1	0		0	0	1	0.158559
20087	双方-因素	3	3	原发性不孕症 多囊卵巢综合征	1	75	0.824176	180	10	10	30	24.3	20	12.25	7.94	7	48	18.21	0.725	2	150	4	#NULL!	4	600	150	1400	8	0	HCG+达菲林	10000	16.12	5.01	1.36	2475	11.5	6		0	0	0	0	3	3		1	1	2	0.66663
18438	女方-盆腔及输卵管因素	6	2	原发性不孕症 盆腔炎性疾病后遗症 双侧输卵管伞端闭锁并积水（造口术后） 多囊卵巢综合征 胰岛素抵抗	0	#NULL!	#NULL!	37	18	13	24	24.3	31	6.22	6.49	4.31	59	18.02	0.34	4	150	4	#NULL!	4	600	150	2150	12	0	HCG	6000	10.03	1.55	1.03	4839	23.9	10		0	0	3	0	2	0		0	0	1	0.198811
15948	女方-排卵障碍	5	3	原发性不孕症 多囊卵巢综合征 乙肝病毒携带者 G6PD缺乏症	1	77	0.86	40	11	16	33	24.3	27	6.33	8.57	7.66	#NULL!	14.71	0.496875	2	150	5	#NULL!	4	750	150	1425	8	0	艾泽	6500	14.47	3.22	1.17	4539	12.5	6		0	0	3	2	2	0		0	0	1	0.269927
17104	女方-盆腔及输卵管因素	6	3	继发性不孕症 右侧输卵管缺如（切除术后） 左侧输卵管积水？ 轻型α-地中海贫血	0	68	0.76	30	10	7	30	24.3	17	18	5.8	5.12	20	7.02	0.3625	3	150	4	150	6	900	150	1650	11	0	HCG	5000	11.45	1.06	0.78	3446	7.9	13		0	0	7	0	1	0		0	0	2	0.904292
17624	男方-严重少弱精症	2	12	原发性不孕症 多囊卵巢综合征 胰岛素抵抗 肥胖症	1	78	0.795918	90	20	20	31	24.3	40	11.24	5.75	12.94	25	11.07	0.665625	1	112.5	5	150	7	1312.5	150	1312.5	10	1	HCG	10000	7.74	11.72	0.82	2431	11.7	11		0	0	9	0	2	1		1	1	2	0.597002
14904	女方-排卵障碍	5	4	原发性不孕症 多囊卵巢综合征？ 双侧输卵管炎	1	85	0.89	180	8	9	32	24.2	17	6.39	5.8	2.93	56	10.61	0.503125	4	150	4	#NULL!	4	600	150	1200	8	0	艾泽	6500	10.55	1.38	1.5	4839	12.5	19	卵巢过度刺激风险 OPU 19个卵	0	0	5	0	#NULL!	#NULL!		#NULL!	#NULL!	1	0.30031
20846	双方-因素	3	5	原发性不孕症 慢性输卵管炎（术后） 多囊卵巢综合征	1	78	0.83	35	15	18	25	24.2	33	6.7	6.01	4.62	43	33.28	0.775	4	150	5	#NULL!	4	750	150	1000	7	0	达菲林	0.2	11.74	1.56	1.47	4595	16	23		1	0	8	3	#NULL!	#NULL!		#NULL!	#NULL!	1	0.260313
12474	女方-盆腔及输卵管因素	6	7	继发性不孕症 双侧输卵管阻塞 轻型地中海贫血？ G6PD缺乏症	1	82	0.89	30	20	11	28	24.2	31	7.33	5.52	5.26	54	9.34	0.40625	3	150	5	#NULL!	4	750	150	1312.5	9	0	HCG	10000	11.3	3.48	0.39	1607	11	23	卵巢过度刺激风险 OPU 23个卵	0	0	10	5	#NULL!	#NULL!		#NULL!	#NULL!	1	0.295446
12999	女方-盆腔及输卵管因素	6	3	继发性不孕症 盆腔粘连（松解术后） 左侧输卵管缺如（切除术后） 右侧输卵管修复整形术后 多囊卵巢综合征 胰岛素抵抗	1	81	0.920455	35	9	23	25	24.2	32	10.81	7.31	7.68	60	20	0.5375	3	112.5	5	150	6	862.5	112.5	1312.5	11	1	达菲林	0.2	8.39	2.63	1.27	4400	9	9		0	0	7	2	2	0		0	0	2	0.4859
9575	女方-多重因素	5	4	原发性不孕症 双侧输卵管不完全阻塞 多囊卵巢综合征 胰岛素抵抗	1	77	0.855556	90	11	18	30	24.2	29	14.3	5.23	10.57	60	27.11	0.45	1	112.5	6	150	8	975	150	1575	12	1	艾泽	6500	7.89	2.8	0.47	1772	8.8	5		0	0	2	1	2	0		0	0	2	0.766325
15231	女方-多重因素	6	7	原发性不孕症 双侧输卵管阻塞 多囊卵巢综合征 胰岛素抵抗	1	78	0.8	60	40	40	29	24.2	45	8.89	6.88	19.43	32	11.91	0.65625	1	112.5	6	#NULL!	6	675	112.5	900	7	0	HCG+达菲林	2000	14.56	3.77	1.43	3983	11	12		0	0	6	1	2	1		1	1	1	0.391293
15747	女方-多重因素	6	3	继发性不孕症 盆腔粘连（松解术后） 右侧输卵管伞端闭锁（造口术后） 多囊卵巢综合征 糖耐量异常 G-6-PD缺乏症？	1	83	0.88	35	12	12	28	24.1	24	5.19	5.92	#NULL!	#NULL!	#NULL!	#NULL!	4	100	5	#NULL!	5	500	100	1000	10	0	HCG+达菲林	6000	10.42	4.07	0.73	2868	13	9		0	0	2	2	1	1		1	1	1	#NULL!
15427	双方-因素	3	5	继发性不孕症 双侧输卵管不全阻塞 多囊卵巢综合征 胰岛素抵抗 肥胖症	1	95	0.904762	60	13	12	29	24	25	14.15	5.32	11.6	62	12.11	0.54375	1	150	4	187.5	6	975	187.5	1350	9	1	HCG+达菲林	2000	9.369	3.54	0.7	3340	8.1	16		0	0	7	4	1	0		0	0	2	0.756779
19255	男方-少弱精症	2	4	原发性不孕症 多囊卵巢综合征	1	83	0.864583	60	11	12	26	24	23	14.16	7.36	5.46	56	23.93	0.509375	1	150	4	200	8	1400	200	2400	12	1	HCG	10000	10.47	5.62	1.33	2218	10.6	5		0	0	2	0	1	1		1	1	2	0.716093
17398	女方-盆腔及输卵管因素	6	2	继发性不孕症 右侧输卵管缺如（切除术后） 左侧输卵管阻塞 不良孕史 轻型α地中海贫血 G6PD缺乏症	0	74	0.8	42	9	14	29	24	23	4.35	5.81	3.84	26	14.03	0.603125	4	150	4	225	6	1050	225	2175	11	1	艾泽	6500	11.57	2.279	0.94	2805	13	16		0	0	9	2	1	1		1	1	1	0.173209
11995	双方-因素	3	5	继发性不孕症 多囊卵巢综合征 胰岛素抵抗	1	78	0.829787	50	20	16	32	24	36	16.5	6.47	15.21	47	5.64	0.721875	4	150	4	150	7	1050	150	1525	9	0	HCG	10000	12.22	19.25	1.24	4856	13.5	16		0	0	3	0	1	1		1	1	2	0.865425
13149	双方-因素	3	3	原发性不孕症 多囊卵巢综合征 胰岛素抵抗	1	68	0.715789	60	13	16	29	24	29	14.07	5.33	7.84	36	16.34	0.696875	1	150	5	#NULL!	5	750	150	1200	8	0	HCG+达菲林	2000	11.85	5.13	1.1000000000000001	4556	8.5	27	卵巢过度刺激风险 opu 27个脱	1	0	12	8	#NULL!	#NULL!		#NULL!	#NULL!	2	0.75969
9765	女方-多重因素	5	3	原发性不孕症 多囊卵巢综合症 右侧输卵管阻塞 轻型地中海贫血？ 胰岛素抵抗	1	87	0.945652	120	18	15	25	24	33	5.57	4.29	13.55	33	10.9	0.565625	4	150	4	#NULL!	4	600	150	1350	9	0	HCG	10000	7.69	2.11	0.96	1900	9.1	21		0	0	7	1	1	1		1	1	1	0.197319
18590	女方-排卵障碍	5	9	原发性不孕症 盆腔粘连？ 多囊卵巢综合征 胰岛素抵抗	1	78	0.85	45	15	20	31	24	35	15	6.94	5.57	20	47	0.41875	4	125	4	150	6	800	150	1125	9	1	HCG	8000	12.14	1.129	1.22	2874	13	16		0	0	7	2	1	1		1	1	2	0.779475
19629	女方-盆腔及输卵管因素	6	2	继发性不孕症 双侧输卵管阻塞 多囊卵巢综合征 复发性流产 疤痕子宫	1	73	0.760417	60	14	15	32	24	29	7.47	8.24	10.48	86	4.25	0.69375	1	125	5	150	6	775	125	1250	9	1	艾泽	6500	6.42	2.96	0.98	3571	10.8	4		0	0	1	1	1	1		1	1	1	0.335412
13654	女方-多重因素	6	2	原发性不孕症 双侧输卵管阻塞 多囊卵巢综合征 胰岛素抵抗	1	82	0.891304	32	22	24	36	24	46	9.82	6.92	6.73	54	8.07	0.49375	3	112.5	4	150	6	750	112.5	1025	9	1	艾泽	6500	11.15	1.49	3.13	4936	14	9		0	0	3	0	3	1		1	1	2	0.497859
15788	女方-排卵障碍	5	3	原发性不孕症 多囊卵巢综合征 胰岛素抵抗 G-6-PD缺乏症?	1	85	0.817308	60	13	15	30	24	28	16.7	6.99	8.45	48	9.72	0.784375	1	112.5	5	150	8	1912.5	150	2437.5	17	1	HCG	10000	8.23	4.78	1.28	1707	13	12		0	0	6	2	2	1		1	1	2	0.868912
10368	女方-盆腔及输卵管因素	6	2	原发性不孕症（IVF助孕术后） 右侧输卵管阻塞 左侧输卵管不完全阻塞	1	78	0.84	90	14	10	33	24	20	5.14	7.15	5.6	66	6.99	0.45	3	112.5	6	150	8	975	150	1350	9	1	艾泽	6500	11.77	3.43	0.75	3045	13	20	卵巢过度刺激风险	0	0	3	2	#NULL!	#NULL!		#NULL!	#NULL!	1	0.216715
19083	女方-排卵障碍	5	2	继发性不孕症 多囊卵巢综合征 不良孕史	1	86	0.86	28	20	20	37	24	40	4.56	7.06	4.96	26	10.88	0.5375	4	112.5	5	150	6	862.5	150	1250	10	1	HCG+达菲林	2000	10.66	6.9	0.65	2367	11.9	10		0	0	9	1	1	1		1	1	1	0.202096
15623	女方-盆腔及输卵管因素	6	6	原发性不孕症 左侧输卵管阻塞 多囊卵巢综合征 糖耐量调节受损	1	68	0.79	60	20	20	30	24	40	6.58	5.25	4.83	36	#NULL!	#NULL!	4	100	4	#NULL!	4	400	100	800	8	0	HCG+达菲林	2000	16.95	1.4	1.46	5049	8	6		0	0	2	1	2	1		1	1	1	#NULL!
13343	男方-畸精症	2	4	原发性不孕症	0	88	0.93	28	13	14	30	23.9	27	14.82	6.91	2.7	46	25.98	0.228125	3	150	4	187.5	6	975	187.5	1275	9	1	HCG	10000	13.49	3.61	0.95	1199	11	18		0	0	8	2	#NULL!	#NULL!		#NULL!	#NULL!	2	0.755676
13019	女方-多重因素	6	3	继发性不孕症 左侧输卵管阻塞 多囊卵巢综合征 胰岛素抵抗 不良孕史	1	82	0.803922	40	11	12	24	23.9	23	6.01	5.83	7.03	22	9.68	0.25625	4	125	5	150	6	775	150	2250	15	1	HCG	8000	10.91	2.71	1.51	4093	13	25		0	0	9	2	2	1		1	1	1	0.186858
16565	女方-多重因素	5	9	原发性不孕症 右侧输卵管阻塞 宫腔粘连（松解术后） 多囊卵巢综合征 糖耐量异常 a地中海贫血基因携带 肥胖症	1	76	0.791667	180	19	26	30	23.9	45	18	9.53	7.32	66	10.58	0.928125	1	112.5	5	150	8	1012.5	150	1350	11	1	HCG	10000	8.75	3.27	0.73	1427	6	5	宫腔因素 (内膜薄)	0	0	5	4	#NULL!	#NULL!		#NULL!	#NULL!	2	0.888293
16607	女方-多重因素	6	6	继发性不孕症 盆腔粘连松解术后 双侧输卵管阻塞 多囊卵巢综合征HA 糖耐量受损 胰岛素抵抗	1	81	0.87	37	16	16	28	23.9	32	6.25	6.15	3.68	18	14.16	0.453125	4	112.5	4	150	8	1050	150	2025	13	1	HCG+达菲林	10000	16.21	3.33	1.43	3191	11	14		0	0	7	5	2	2		1	1	1	0.225999
11122	双方-因素	3	9	继发性不孕症 子宫肌瘤（剔除术后） 子宫内膜异位病灶（电灼术后） 多囊卵巢综合征 胰岛素抵抗	1	77	0.87	40	16	16	33	23.9	32	8.62	4.61	2.51	23	31.53	0.459375	4	112.5	5	150	6	712.5	150	1762.5	13	1	HCG+达菲林	2000	10.94	3.22	0.72	2541	10.8	10		0	0	6	4	2	2		1	1	1	0.425338
21041	女方-排卵障碍	5	1	右侧输卵管缺如（切除术后） 多囊卵巢综合征 不良孕产史 β型地中海贫血	1	78	0.86	60	17	17	27	23.9	34	11.52	7.23	9.78	96	6.48	0.621875	4	112.5	5	150	4	1012.5	112.5	1237.5	9	0	艾泽	6500	1348	2.180	1.06	4800	11	15		0	0	4	1	2	0		0	0	2	0.549659
16532	男方-无精症	2	2	原发性不孕症	0	85	0.83	32	17	12	28	23.9	29	12.02	8.12	4.43	26	15.17	0.346875	3	100	5	150	6	950	150	1250	10	1	达菲林	0.2	7.79	2.5	0.64	4800	8.3	14		0	0	6	2	1	1		1	1	2	0.563695
12972	女方-排卵障碍	5	5	继发性不孕症 多囊卵巢综合征 胰岛素抵抗	1	80	0.8	40	14	14	32	23.8	28	9.08	4.83	5.56	20	21.39	0.71875	4	150	4	187.5	5	787.5	187.5	975	9	1	达菲林	0.2	6.66	2.58	0.92	4051	7	13		0	0	8	4	2	0		0	0	1	0.474041
12960	女方-多重因素	5	4	继发性不孕症 左侧输卵管不全阻塞 多囊卵巢综合征 胰岛素抵抗 高脂血症 不良孕史	1	78	0.847826	90	9	14	30	23.8	23	16.7	11.2	14.96	35	10.45	0.446875	1	112.5	5	150	7	862.5	150	1312.5	10	1	艾泽	6500	11.7	2.16	1.94	4936	8.3	6		0	0	2	2	2	1		1	1	2	0.827094
14382	男方-无精症	2	2	原发性不孕症 多囊卵巢综合征 胰岛素抵抗	1	73	0.848837	35	16	20	25	23.8	36	13.51	6.8	5.63	26	11.39	0.6	3	112.5	6	125	7	800	125	1125	10	1	HCG+达菲林	10000	8.880	11.09	0.75	2231	#NULL!	21	卵巢过度刺激风险 opu 21 个卵	0	0	9	4	#NULL!	#NULL!		#NULL!	#NULL!	2	0.656872
21369	男方-少弱精症	2	6	原发不孕症	1	73	0.78	45	24	22	32	23.8	46	9	8.45	0.68	#NULL!	12.27	0.271875	4	112.5	5	#NULL!	5	562.5	112.5	1012.5	9	0	HCG	6000	17	1.66	1.93	4936	12	7		0	0	4	3	2	1		1	1	1	0.35625
13690	女方-盆腔及输卵管因素	6	1	继发性不孕症 多囊卵巢综合征 输卵管阻塞 糖耐量受损 胰岛素抵抗 不良孕史	1	86	0.905263	60	8	9	30	23.8	17	5	5.75	3.47	#NULL!	8.42	0.490625	4	112.5	4	#NULL!	4	450	112.5	2400	12	0	艾泽	6500	13.1	1.03	2.33	4299	8.5	9		0	0	2	0	2	0		0	0	1	0.200993
12082	女方-多重因素	5	6	原发性不孕症 多囊卵巢综合征 左侧输卵管缺如（切除术后） 右侧输卵管阻塞 乙肝病毒携带者	1	71	0.78	180	15	25	29	23.8	40	5.47	7.16	9.04	48	8.13	0.41875	4	100	4	137.5	6	675	137.5	1035	9	1	艾泽	6500	11.79	1.67	1.19	3267	12	16	卵巢过度刺激风险	0	0	11	4	#NULL!	#NULL!		#NULL!	#NULL!	1	0.177432
15899	男方-严重少弱精症	2	4	原发性不孕症	1	72	0.77		15	13	32	23.8	28	13.82	7.1	3.35	68	16.65	0.575	1	100	4	125	8	900	125	1425	12	1	HCG+达菲林	4000	11.09	2.7	1.3	1960	10.5	13		0	0	5	0	2	2		1	1	2	0.740628
15011	女方-盆腔及输卵管因素	6	6	继发性不孕症 子宫肌瘤	0	76	0.84	26	13	17	30	23.7	30	7.47	7.06	4.76	30	20.76	0.409375	4	150	5	200	7	1150	200	1950	11	1	HCG	10000	13.8	11.09	1.31	4295	13	13		0	0	8	2	2	1		1	1	1	0.291305
19836	女方-多重因素	5	4	继发性不孕症 双侧输卵管阻塞 多囊卵巢综合征	1	88	0.89	90	40	30	30	23.7	43	15.02	6.31	14.2	#NULL!	5.95	0.259375	1	112.5	6	150	7	825	150	1275	10	1	HCG	4000	12.01	1.63	0.99	4936	13	15		0	0	7	1	2	0		0	0	2	0.747714
16295	女方-多重因素	5	4	原发性不孕症 右侧输卵管缺如（切除术后） 左侧输卵管阻塞（结扎术后） 盆腔子宫内膜异位症（病灶切除术后）	1	82	0.91		20	18	28	23.7	38	12.74	3.94	2.31	20	30.65	0.934375	3	112.5	5	#NULL!	5	562.5	112.5	1012.5	9	0	HCG	10000	8.699	14.5	0.85	2473	10.8	20		0	0	5	4	2	2		1	1	2	0.688982
13932	女方-多重因素	5	5	原发性不孕症 多囊卵巢综合征 轻型地中海贫血？	0	92	0.94	90	17	23	30	23.7	40	15.04	4.75	7.52	28	10.15	0.55	1	100	5	150	7	800	150	1500	10	1	HCG+达菲林	2000	9.029	4.650	0.9	4856	10	23	卵巢过度刺激风险 OPU 23个卵	1	0	16	10	#NULL!	#NULL!		#NULL!	#NULL!	2	0.786313
14728	女方-盆腔及输卵管因素	6	6	原发性不孕症 右侧输卵管阻塞 多囊卵巢综合征？ 胰岛素抵抗 地中海贫血？	1	91	0.86	32	26	30	31	23.7	56	13.19	6.44	6.25	19	10.57	0.390625	3	100	5	150	9	950	200	1950	13	1	HCG	6000	9.94	3.15	1.07	4800	11.8	30	卵巢过度刺激风险 OPU30个卵	1	0	9	0	#NULL!	#NULL!		#NULL!	#NULL!	2	0.642119
14136	女方-多重因素	5	2	原发性不孕症 左侧输卵管不全阻塞 多囊卵巢综合征 糖耐量受损 胰岛素抵抗 乙肝病毒携带者	0	77	0.83	90	6	15	28	23.7	21	15.02	4.86	10.93	39	19.44	0.59375	4	100	5	125	6	625	125	1000	10	1	HCG	4000	10.13	1.59	1.17	4800	17.39	15		0	0	4	0	2	0		0	0	2	0.79486
15604	女方-多重因素	6	3	继发性不孕症 盆腔粘连（松解术后） 双侧输卵管阻塞（造口术后） 多囊卵巢综合征 不良孕史	1	81	0.85	37	23	16	29	23.7	39	12.19	4.64	4.13	40	10.5	0.79375	3	100	4	125	6	650	125	1025	9	1	HCG	10000	14.47	1.4	1.04	2867	10.3	10	黄体酮水平上升 (p:2.68)	0	0	4	4	#NULL!	#NULL!		#NULL!	#NULL!	2	0.642689
18211	女方-盆腔及输卵管因素	6	5	继发性不孕症 双侧输卵管不全阻塞 双侧输卵管炎 多囊卵巢综合征 不良孕史 胰岛素抵抗	1	78	0.83	90	29	25	28	23.7	54	13.15	6.25	17.99	36	17.06	0.684375	1	100	4	125	8	1400	125	1400	12	1	HCG	10000	17.84	3.98	1.8	1930	9	4		0	0	2	1	2	1		1	1	2	0.644981
20027	女方-排卵障碍	5	7	原发性不孕症 多囊卵巢综合征 糖耐量受损 胰岛素抵抗	1	77	0.885057	90	10	13	34	23.6	23	13.06	5.62	9.29	20	15.91	0.590625	1	200	4	225	6	1250	225	1575	7	1	HCG+达菲林	10000	12.15	2.450	0.71	1166	10	6		0	0	5	3	2	1		1	1	2	0.729476
21370	女方-多重因素	5	5	原发性不孕症 多囊卵巢综合征	1	86	0.895833	40	15	10	29	23.6	25	11.81	7.91	6.83	42	11.26	0.31875	4	150	4	#NULL!	4	600	150	1200	8	0	HCG	10000	8.91	3.32	1.1000000000000001	3432	16	20		0	0	4	4	2	1		1	1	2	0.55325
20303	女方-多重因素	5	3	继发性不孕症 盆腔炎性疾病后遗症 右侧输卵管缺如（切除术后） 多囊卵巢综合征 子宫肌瘤（剔除术后） 高胰岛素血症 疤痕子宫	1	82	0.91	45	19	11	28	23.6	30	8.36	9.82	1.65	#NULL!	12.58	0.4125	4	150	4	#NULL!	4	600	150	1050	7	0	HCG+达菲林	2000	13.57	3.06	2.13	4936	12.7	15	\	0	0	9	8	1	0		0	0	1	0.297469
20219	女方-盆腔及输卵管因素	6	2	继发性不孕症 盆腔炎性疾病后遗症 双侧输卵管造口术后 右侧输卵管阻塞 多囊卵巢综合征 宫颈机能不全（环扎术后） 不良孕史	1	80	0.85		16	13	29	23.6	29	8.06	6.3	8.37	45	7.04	0.871875	3	150	4	#NULL!	4	600	200	1400	7	0	HCG	6000	16.60	1.2	1.1499999999999999	4568	12	17		0	0	5	1	1	1		1	1	1	0.366554
13634	女方-多重因素	3	7	继发性不孕症 左侧输卵管阻塞 盆腔粘连（松解术后） 多囊卵巢综合征	1	73	0.784946	90	11	13	26	23.6	24	9.71	7.5	10.01	33.85	17.39	0.453125	2	150	5	#NULL!	5	750	150	1237.5	10	0	艾泽	6500	12.04	1.78	0.82	1239	#NULL!	18		0	0	14	11	2	0		0	0	2	0.399199
16456	女方-盆腔及输卵管因素	6	2	原发性不孕症 双侧输卵管缺如（切除术后） 盆腔粘连松解术后 多囊卵巢综合征 肥胖症	1	94	0.9	90	19	14	24	23.6	33	14.39	6.6	8.09	64	10.02	0.959375	1	112.5	4	150	7	900	150	1800	13	1	HCG	10000	13.2	1.52	1.2	2723	11	5		0	0	3	1	1	0		0	0	2	0.731184
20381	女方-盆腔及输卵管因素	6	4	原发性不孕症 双侧输卵管阻塞 多囊卵巢综合征？ G6PD缺乏症	0	75	0.78	37	20	20	26	23.6	40	10.49	7.67	5.69	32	8.9	0.68125	1	100	4	125	7	775	125	1375	11	1	HCG	4000	15.37	1.06	1.56	4293	8	22	卵巢过度刺激风险	0	0	10	7	#NULL!	#NULL!		#NULL!	#NULL!	2	0.447984
20342	双方-因素	3	8	原发性不孕症 多囊卵巢综合征	1	69	0.78	60	15	15	28	23.6	30	15.01	5.85	10.07	28	9.05	0.66875	4	100	4	125	7	650	125	1050	9	1	HCG	10000	8.18	2.69	0.55000000000000004	1982	16.6	24		0	0	9	1	2	0		0	0	2	0.779858
17520	双方-因素	3	6	原发性不孕症 双侧输卵管阻塞（再通术后） 多囊卵巢综合症	1	71	0.79	60	20	20	29	23.6	40	15.2	4.3	12.11	27	9.04	0.61875	1	100	4	125	6	650	125	1045	8	1	HCG	6000	9.49	2.74	0.76	1953	12	14		0	0	6	3	2	0		0	0	2	0.792332
19695	女方-多重因素	3	6	原发性不孕症 右侧输卵管阻塞 多囊卵巢综合征 子宫内膜复杂性非典型增生（药物治疗+诊刮术后） 胰岛素抵抗 α地中海贫血 宫内节育器	1	#NULL!	#NULL!		20	30	32	23.6	50	8.82	6.85	10.14	44	9.71	0.8	1	100	5	#NULL!	5	500	100	700	7	0	HCG	10000	14.49	1.61	0.95	2453	9.5	15	其它	0	0	7	4	#NULL!	#NULL!		#NULL!	#NULL!	1	0.399676
15913	男方-无精症	2	8	继发性不孕症 多囊卵巢综合征 双侧输卵管炎伴不全阻塞 糖耐量异常 G-6-PD缺乏症？	1	79	0.858696	60	14	18	30	23.5	32	5.92	5.52	5.38	41	7.9	0.43125	4	150	4	#NULL!	4	600	150	1350	9	0	HCG	4000	8.35	1.73	1.75	4908	14	21		0	0	8	3	2	0		0	0	1	0.216296
16100	女方-盆腔及输卵管因素	6	1	继发性不孕症 盆腔粘连（松解术后） 右侧输卵管阻塞 左侧输卵管不全阻塞	1	66	0.74	45	15	18	33	23.5	33	11.13	8.83	5.79	56	11.22	0.8	3	150	5	150	5	900	150	1300	8	0	达菲林	0.2	8.460	4.24	1.04	3098	9	15		0	0	7	4	1	0		0	0	2	0.57027
19368	女方-多重因素	5	6	继发性不孕症 右侧输卵管阻塞 多囊卵巢综合征 胰岛素抵抗 疤痕子宫	1	72	0.818182	60	11	15	32	23.5	26	6.03	3.81	10.94	97	#NULL!	0.190625	4	125	4	#NULL!	4	500	125	1000	8	0	HCG	10000	6.73	3.78	0.8	3865	11	8		0	0	5	3	1	0		0	0	1	0.238106
13132	女方-盆腔及输卵管因素	6	7	原发性不孕症 双侧输卵管阻塞 多囊卵巢综合征 肥胖症 胰岛素抵抗	1	97	1.01	120	18	13	36	23.5	31	6.13	7.61	16.87	58	7.26	0.8375	3	112.5	4	150	6	750	150	1912.5	11	1	HCG	10000	9.41	1.24	1.37	2965	9.5	5		0	0	5	1	2	1	晚期自然流产	1	0	1	0.289511
20884	双方-因素	3	3	继发性不孕症 左侧输卵管开窗取胚术后 不全纵膈子宫（术后） 多囊卵巢综合征 胰岛素抵抗	1	75	0.82	60	12	12	28	23.5	24	12.6	9.17	9.52	33	29.99	0.559375	1	100	5	#NULL!	5	500	100	1000	10	0	艾泽	6500	41.22	2.319	1.18	1449	10.7	17		0	0	7	6	2	0		0	0	2	0.605659
20757	女方-排卵障碍	5	3	原发性不孕症 多囊卵巢综合征 胰岛素抵抗	1	76	0.77551	60	22	21	30	23.5	43	5.3	8.23	18.66	65	10.51	0.9125	1	100	7	100	7	700	100	1850	15	0	HCG+达菲林	6000	14.67	2.220	0.93	4856	14	25	卵巢过度刺激风险	1	0	8	3	#NULL!	#NULL!		#NULL!	#NULL!	1	0.190572
20678	女方-多重因素	3	5	原发性不孕症 多囊卵巢综合征 盆腔粘连 双侧输卵管不完全阻塞 乙肝病毒携带者	1	78	0.82	60	16	18	32	23.4	34	12.47	7.71	10.81	50	17.33	0.58125	1	150	5	#NULL!	5	750	150	1350	9	0	艾泽+达菲林	6500	13.66	4.09	2.29	4234	11	20		0	0	6	2	2	0		0	0	2	0.633469
16288	女方-多重因素	5	1	继发性不孕症 双侧输卵管不全阻塞 多囊卵巢综合征？ 复发性流产 疤痕子宫 α地中海贫血	1	80	0.89	45	16	18	29	23.4	34	5.7	9.59	5.52	20	17.64	0.43125	4	150	6	#NULL!	6	900	150	2050	11	0	达菲林	0.2	7.59	2.04	0.35	4901	10	24	卵巢过度刺激风险	1	0	8	6	#NULL!	#NULL!		#NULL!	#NULL!	1	0.16851
12745	女方-盆腔及输卵管因素	6	4	继发性不孕症 盆腔粘连（松解术后） 右侧输卵管阻塞 左侧输卵管不全阻塞 盆腔子宫内膜异位症（电灼术后） 多囊卵巢综合征	1	76	0.89	45	16	13	30	23.4	29	5.89	5.63	4.96	29	8.34	0.159375	4	150	6	#NULL!	5	900	150	1500	10	0	艾泽	6500	10	2.87	0.99	4526	7.4	15		0	0	6	0	2	2		1	1	1	0.195925
13675	女方-盆腔及输卵管因素	6	0.3	右侧输卵管缺如（切除术后） 多囊卵巢综合征 胰岛素抵抗 不良孕史	1	83	0.873684	60	13	16	31	23.4	29	5.16	5.27	3.42	28	25.69	0.315625	4	150	4	100	5	700	100	1050	7	0	艾泽+达菲林	6500	10.13	5.37	0.93	2556	#NULL!	11		0	0	7	0	2	0	异位	0	0	1	0.183675
17303	女方-盆腔及输卵管因素	6	5	原发性不孕症 盆腔粘连（松解术后） 右侧输卵管部分缺如 左侧输卵管整形术后	0	80	0.9	30	12	15	27	23.4	27	13.04	7.64	5.58	36	21.62	0.475	3	125	4	150	6	800	150	1450	11	1	HCG+达菲林	10000	11.65	1.60	0.32	1621	9	18		0	0	9	0	2	0		0	0	2	0.623765
19849	男方-少弱精症	2	6	继发性不孕症 多囊卵巢综合征 糖耐量受损 胰岛素抵抗	1	83	0.882979	90	12	18	31	23.4	30	15.92	4.23	#NULL!	#NULL!	#NULL!	0.6625	1	125	4	150	6	800	150	1400	10	1	HCG	10000	10.37	5.69	0.53	1163	10	5		0	0	2	2	2	0		0	0	2	0.842234
15474	男方-无精症	2	4	原发性不孕症 PCOS	0	85	0.85	60	18	17	26	23.4	35	7.2	5.52	2.67	51	8.63	0.353125	4	112.5	6	#NULL!	6	675	112.5	1125	10	0	HCG	6000	10.02	2.41	2.66	5110	7	10		0	0	7	5	2	2		1	1	1	0.237833
11419	女方-排卵障碍	5	7	继发性不孕症 多囊卵巢综合征 轻型α型地中海贫血 乙肝病毒携带者	0	81	0.86	180	18	16	29	23.4	34	5.18	5.49	5.16	28	8.02	0.35625	4	112.5	5	#NULL!	5	562.5	112.5	1012.5	9	0	HCG	10000	11.02	1.74	2.4700000000000002	3213	9.4	5		0	0	4	0	3	0		0	0	1	0.168984
20041	女方-排卵障碍	5	7	原发性不孕症 多囊卵巢综合征 G6PD缺乏症	1	70	0.833333	180	23	30	35	23.3	53	14.35	7.51	11.83	54	8.77	0.6625	1	150	5	187.5	7	1150	187.5	1650	11	1	艾泽+达菲林	6500	8.880	2.19	0.42	4382	7.7	17		0	0	8	1	2	1		1	1	2	0.748791
20898	女方-盆腔及输卵管因素	6	1	继发性不孕症 右侧输卵管切除术后 盆腔炎性疾病后遗症	1	78	0.83	37	15	20	29	23.3	35	13.35	9.52	7.2	20	12.45	0.79375	1	150	4	187.5	5	787.5	187.5	1350	9	1	HCG	10000	13.07	1.26	0.84	2180	15.9	17	卵巢过度刺激风险	0	0	10	7	#NULL!	#NULL!		#NULL!	#NULL!	2	0.658547
17648	女方-多重因素	6	6	继发性不孕症 右侧输卵管切开取胚术后 多囊卵巢综合征 胰岛素抵抗	1	75	0.742574	40	20	20	28	23.3	40	11.48	6.32	5.86	58	10.57	0.490625	1	150	4	#NULL!	4	600	150	1200	9	0	艾泽+达菲林	6500	12.67	8.73	1.49	4125	14	13		0	0	7	6	2	1		1	1	2	0.519181
15481	女方-盆腔及输卵管因素	6	2	继发性不孕症 右侧输卵管缺如（切除术后）	1	77	0.82	35	10	13	29	23.3	23	12.19	6.72	3.8	51	10.7	0.365625	3	150	5	#NULL!	5	750	150	1250	9	0	达菲林	0.2	11.67	5.32	1.1299999999999999	3790	14	19		0	0	6	3	#NULL!	#NULL!		#NULL!	#NULL!	2	0.587972
10156	女方-多重因素	5	2	原发性不孕症 双侧输卵管阻塞 多囊卵巢综合征 胰岛素抵抗	1	75	0.8	90	15	17	28	23.3	32	9.87	6.55	5.54	15	9.22	0.4375	4	150	5	150	5	1350	150	1450	10	0	HCG	10000	12.22	2.81	2.27	3190	10	25	卵巢过度刺激风险宫腔因素 (内膜薄)	0	0	13	4	#NULL!	#NULL!		#NULL!	#NULL!	2	0.413575
12335	女方-排卵障碍	4	1	继发性不孕症 复发性流产 不良孕产史 疤痕子宫（疤痕憩室） 胰岛素抵抗 慢性子宫内膜炎？	1	81	0.86	30	16	14	33	23.3	30	6.18	5.01	3.33	27	12.4	#NULL!	3	150	4	#NULL!	4	600	150	1350	9	0	HCG	8000	13.48	1.92	1.39	4707	11.8	12		0	0	7	1	2	1		1	1	1	#NULL!
17035	女方-盆腔及输卵管因素	6	8	继发性不育症 双侧输卵管阻塞 不良孕史 2型糖尿病 高血压病？	1	74	0.8	37	20	10	34	23.3	30	6.15	7	2.89	31	13.35	0.51875	4	150	5	#NULL!	5	750	150	1500	10	0	HCG	10000	8.56	2.08	0.72	3796	15	7		0	0	1	1	1	1		1	1	1	0.248318
16393	女方-多重因素	5	6	原发性不孕症 盆腔粘连？ 左侧输卵管阻塞并积水 多囊卵巢综合征 胰岛素抵抗 糖耐量受损	1	76	0.863636	180	16	18	34	23.3	34	5.3	9.99	10.2	43	21.74	0.45625	4	150	4	#NULL!	4	600	150	1200	8	0		#NULL!				609	#NULL!	0	卵巢反应不良	0	0	0	0	#NULL!	#NULL!		#NULL!	#NULL!	1	0.178508
18386	女方-盆腔及输卵管因素	6	3	继发性不孕症 双侧输卵管不全阻塞 多囊卵巢综合征 乙肝病毒携带者	1	73	0.76	60	20	12	28	23.3	32	7.88	4.25	3.65	36	15.24	0.646875	4	100	4	125	6	650	125	1025	9	1	艾泽	6500	19.71	1.86	1.39	4136	10	8		0	0	4	0	2	1		1	1	1	0.329283
16645	女方-多重因素	6	4	继发性不孕症 盆腔粘连（松解术后） 右侧输卵管阻塞（造口术后） 多囊卵巢综合征	1	76	0.83	33	15	17	29	23.3	32	10.53	7.51	2.14	48	10.44	0.83125	3	100	4	#NULL!	4	400	100	1000	10	0	HCG	8000	10.83	1.03	0.21	1660	10	13		0	0	5	0	1	0		0	0	2	0.499748
16012	女方-多重因素	5	1	继发性不孕症 单角子宫 右侧输卵管不全阻塞 多囊卵巢综合征	1	83	0.846939	60	12	15	26	23.3	27	5.1	5.79	3.08	46	12.45	0.653125	4	100	4	#NULL!	4	400	100	800	8	0	艾泽	6500	7.33	4.019	1.76	2794	8	10		0	0	2	0	2	2		1	1	1	0.168705
17351	女方-盆腔及输卵管因素	6	6	原发性不孕症 双侧输卵管阻塞 多囊卵巢综合征 糖耐量受损 胰岛素抵抗	0	82	0.91	37	18	18	34	23.2	36	5.93	6.42	12.22	27	7.2	0.56	4	150	4	175	6	950	175	2400	13	1	HCG	6000	9.52	1.61	1.5	3221	9.199	8		0	0	4	2	2	0		0	0	1	0.234807
12644	女方-排卵障碍	5	5	继发性不孕症 多囊卵巢综合征 疤痕子宫 2型糖尿病？	1	76	0.863636	60	16	15	36	23.2	31	15.24	10.45	14.07	20	5.45	0.671875	2	150	5	#NULL!	5	750	150	1350	9	0	HCG	6000	8.710	7.32	1.94	3858	13	16		0	0	7	3	2	0	异位	0	0	2	0.799541
19303	双方-因素	3	0.5	继发性不孕症 PCOS 盆腔炎性疾病后遗症 双侧输卵管阻塞 左侧输卵管造口术后 右侧输卵管切开取胚术后	0	77	#NULL!	37	15	19	26	23.2	34	6.63	4.08	4.86	33	27.71	0.696875	1	112.5	7	#NULL!	7	787.5	112.5	1462.5	13	0	HCG+达菲林	4000	8.14	2.06	1.1100000000000001	5110	8	6		0	0	5	4	1	1		1	1	1	0.242338
15788	女方-多重因素	5	7	继发性不孕症 左侧输卵管阻塞 多囊卵巢综合征 盆腔粘连？ 糖耐量受损 胰岛素抵抗 不良孕史	1	77	0.846154	90	23	20	33	23.2	43	7.28	6.95	7.41	34	14	0.690625	4	112.5	5	#NULL!	5	562.5	112.5	975	9	0	HCG+达菲林	2000	8.14	4.54	1.95	4854	9.5	11		0	0	3	2	2	0		0	0	1	0.296922
17351	女方-盆腔及输卵管因素	6	5	原发性不孕症 双侧输卵管阻塞 多囊卵巢综合征 糖耐量受损 胰岛素抵抗	1	82	0.91	37	16	16	32	23.2	32	5.93	6.42	12.22	27	7.2	0.45	4	100	4	125	6	650	125	1025.75	12	1	HCG	4000	10.19	3.19	1.03	4839	11.3	11		0	0	5	3	2	2		1	1	1	0.217032
15319	女方-盆腔及输卵管因素	6	4	继发性不孕症 双侧输卵管粘连并积液 疤痕子宫 宫颈息肉 糖耐量减低 G6PD缺乏症 多囊卵巢综合征	1	73	0.811111	40	7	18	31	23.2	25	4.23	7.61	12.35	79	4.8	0.23	4	100	4	#NULL!	4	400	100	1050	8	0	达菲林	0.2	9.460	3.61	0.63	2831	16.2	7		0	0	2	2	2	1		1	1	1	0.130812
12455	女方-排卵障碍	5	5	原发性不孕症 多囊卵巢综合征？ 复发性流产（IVF助孕术后） 糖尿病 中度混合型宫腔粘连 HPV感染	1	82	0.891304	37	10	15	35	23.1	25	5.33	7.25	6.51	42	20.84	0.3625	4	150	5	187.5	6	937.5	187.5	1350	9	1	HCG	5000	7.61	0.75	1.26	4901	7	31		1	0	8	1	#NULL!	#NULL!		#NULL!	#NULL!	1	0.202534
15590	女方-盆腔及输卵管因素	6	3	继发性不孕症 右侧输卵管阻塞	0	80	0.85		10	14	30	23.1	24	5.62	10.4	5.48	20	14.6	0.953125	3	150	4	187.5	6	975	187.5	1912.5	11	1	HCG	10000	9.210	2.049	0.36	1393	6	20		0	0	3	1	#NULL!	#NULL!		#NULL!	#NULL!	1	0.201811
11389	女方-排卵障碍	5	8	原发性不孕症 多囊卵巢综合征 胰岛素抵抗 不良孕史	1	80	0.963855	15	16	13	32	23.1	29	12.17	7.23	9.63	45	8.51	0.53125	3	150	5	#NULL!	5	750	150	1200	8	0	HCG+达菲林	2000	9.36	1.51	0.81	3357	15	14		0	0	7	3	2	2		1	1	2	0.610218
14495	女方-盆腔及输卵管因素	6	7	原发性不孕症 左侧输卵管阻塞 盆腔粘连（松解术后） 多囊卵巢综合征	1	76	0.835165	30	14	19	28	23.1	33	8.93	6.57	6	42	9.65	0.5	3	112.5	4	150	6	750	150	1150	9	1	HCG+达菲林	10000	11.05	1.85	1.1599999999999999	2085	16	22		0	0	9	5	1	1		1	1	1	0.349111
13116	男方-无精症	2	3	原发性不孕症 胰岛素抵抗	1	80	0.83	30	14	15	26	23.1	29	12.06	6.28	6.03	23	13.94	0.271875	3	100	4	125	6	625	125	1125	9	1	达菲林	0.2	8.449	3.38	0.56999999999999995	4800	11	15		0	0	6	0	2	0		0	0	2	0.526276
15972	女方-盆腔及输卵管因素	6	7	原发性不孕症 多囊卵巢综合征 左侧输卵管不全阻塞	1	84	0.9	90	10	17	30	23.1	27	9.52	6.2	16.15	53	15.42	0.93125	1	100	4	125	6	650	125	1150	9	1	HCG+达菲林	10000	14.36	13.08	1.02	3332	16	9		0	0	4	2	2	0		0	0	2	0.465059
13863	女方-盆腔及输卵管因素	6	4	继发性不孕症 盆腔粘连（松解术后） 多囊卵巢综合征 双侧输卵管缺如（切除术后） 糖耐量受损	1	80	0.84	90	16	14	28	23	30	6.11	6.51	7.02	50	26.21	0.221875	4	150	6	#NULL!	5	900	150	1500	10	0	艾泽	6500	18.12	3.04	1.2	2139	21	10		0	0	4	0	2	2		1	1	1	0.180098
12608	女方-盆腔及输卵管因素	6	1	继发性不孕症 多囊 输卵管因素	1	75	0.78	60	14	23	25	23	37	9.79	5.43	17.39	29	12.29	0.871875	1	100	4	150	5	550	150	1000	8	1	HCG	6000	13.65	4.2	1.14	4936	10	65	卵巢过度刺激风险 OPU 65个卵	1	1	12	9	#NULL!	#NULL!		#NULL!	#NULL!	2	0.41528
12164	女方-多重因素	5	7	原发性不孕症 盆腔粘连？ 多囊卵巢综合征 胰岛素抵抗 糖耐量减低 高泌乳素血症	1	81	0.89	120	31	20	31	23	51	15.2	5.99	12.75	36	30.51	0.65	1	100	6	100	6	600	100	900	9	0	HCG	8000	14.02	1.97	1.06	4100	12.6	15	卵巢过度刺激风险	0	0	14	10	#NULL!	#NULL!		#NULL!	#NULL!	2	0.766843
10893	女方-排卵障碍	5	4	原发性不孕症 多囊卵巢综合征 2型糖尿病	1	78	0.83871	90	16	13	30	23	29	12.31	5.16	4.19	41	25.14	0.559375	4	100	5	#NULL!	4	500	100	800	9	0	达必佳	0.2	7.31	2.82	0.96	2887	9	10		0	0	5	2	2	0		0	0	2	0.620522
16021	女方-排卵障碍	5	4	原发性不孕症 多囊卵巢综合征？ 子宫内膜息肉（刮除术后）	0	72	0.79	35	8	15	29	22.9	23	8.58	4.83	5.8	99	16.09	0.90625	3	150	6	#NULL!	6	900	150	1650	11	0	HCG+达菲林	2000	8.130	3.96	1.54	4856	10.8	13		0	0	3	1	1	1		1	1	1	0.401825
17839	女方-排卵障碍	5	2	染色体罗氏易位 继发性不孕症 左侧输卵管缺如（切除术后） 多囊卵巢综合征	0	71	0.72	60	16	12	24	22.9	28	7.06	5.48	3.54	21	12.65	0.628125	1	150	5	#NULL!	5	750	150	1500	10	0	HCG+达菲林	2000	11.59	1.7	1.84	4110	7.4	27		0	0	10	9	#NULL!	#NULL!		#NULL!	#NULL!	1	0.231205
19859	女方-排卵障碍	5	11	原发性不孕症 多囊卵巢综合征 糖耐量受损 胰岛素抵抗	1	81	0.88	60	25	23	32	22.9	48	8.26	7.14	9.94	40	12.07	1.17188	1	150	4	#NULL!	4	600	150	1050	7	0	HCG	10000	14.2	1.51	0.63	2537	12	25	黄体酮水平上升	0	0	9	0	#NULL!	#NULL!		#NULL!	#NULL!	1	0.373488
16132	女方-排卵障碍	4	2	继发性不孕症 不良孕史 反复IUI失败	0	76	0.79	30	14	16	33	22.9	30	8.71	7.79	5.06	36	15.34	0.378125	3	150	7	#NULL!	7	1050	150	1500	10	0	HCG	10000	8.48	1.57	1.1100000000000001	522	10	12		0	0	4	2	2	2		1	1	1	0.354856
12795	女方-排卵障碍	5	6	原发性不孕症 左侧输卵管阻塞 多囊卵巢综合征 胰岛素抵抗	1	75	0.842697	37	17	26	23	22.9	43	6.13	6.72	3.02	26	8.03	0.55625	1	100	5	#NULL!	5	500	100	1350	9	0	HCG	8000	9	2.58	0.89	5110	9	23		1	0	9	1	2	0		0	0	1	0.156685
20744	女方-盆腔及输卵管因素	6	5	继发性不孕症 多囊卵巢综合征 左侧输卵管阻塞并积水 右侧输卵管不全阻塞	1	74	0.8	45	18	20	29	22.8	38	5.16	7.25	4.78	57	12.73	0.440625	4	150	5	#NULL!	5	750	150	1350	9	0	艾泽	6500	9.15	1.79	1.32	3301	13	24		0	0	8	4	#NULL!	#NULL!		#NULL!	#NULL!	1	0.146432
18601	女方-多重因素	6	6	继发性不孕症 子宫腺肌症 多囊卵巢综合征 盆腔炎性疾病后遗症（松解术后） G6PD缺乏症	1	77	0.82		8	11	32	22.8	19	10.96	7.63	4.35	27	11.83	0.6	1	112.5	4	150	6	750	150	1625	11	1	HCG+达菲林	10000	33.54	5.37	1.1000000000000001	1926	10	15		0	0	4	1	2	0		0	0	2	0.535409
16335	女方-多重因素	5	1	继发性不孕症 左侧输卵管缺如（切除术后） 多囊卵巢综合征 不良孕史 糖耐量受损	1	73	0.79	60	18	3	31	22.8	21	10.63	9.88	4.27	#NULL!	10.66	0.4375	4	112.5	6	#NULL!	6	675	112.5	1462.5	12	0	HCG	8000	14.57	2.029	0.73	2162	13	14		0	0	7	6	2	0		0	0	2	0.45748
19644	女方-多重因素	5	3	继发性不孕症 左侧输卵管不全阻塞 右侧输卵管阻塞 多囊卵巢综合征 不良孕史	1	67	0.770115	90	13	16	30	22.8	29	9.32	7.19	12.6	26	9.54	1.03125	1	100	4	125	7	775	125	1350	12	1	艾泽+达菲林	6500	20.85	1.4	3.12	4856	9	12		0	0	3	1	1	0		0	0	2	0.435858
17662	女方-多重因素	5	6	继发性不孕症 盆腔粘连（松解术后） 双侧输卵管阻塞（修复整形术后） 多囊卵巢综合征（双侧灼孔术后） 胰岛素抵抗	1	71	0.8	60	14	12	28	22.8	26	14.02	6.18	3.5	50	15.92	0.540625	1	100	5	150	6	1100	150	1100	9	1	达菲林	0.2	9.74	0.72	1.06	4627	8	11		0	0	6	2	2	1		1	1	2	0.694015
13365	女方-多重因素	5	2	继发性不孕症 双侧输卵管阻塞 多囊卵巢综合征	1	76	0.81	60	27	24	29	22.8	51	10.31	6.23	11.59	44	6.5	0.60625	1	100	5	125	6	875	125	1250	11	1	HCG+达菲林	2000	11.81	4.610	1.04	4017	8	19		0	0	7	0	2	0		0	0	2	0.423866
10382	女方-盆腔及输卵管因素	6	3	原发性不孕症 双侧输卵管阻塞 多囊卵巢综合征 疤痕子宫（IVF助孕）	0	80	0.87	50	11	12	31	22.8	23	5.42	6.56	4.19	20	9.3	0.86875	2	100	7	100	7	1100	100	1600	8	0	HCG	4000	8.83	1.92	2.91	2635	12.5	19		0	0	10	0	1	0	异位妊娠	0	0	1	0.21425
14720	女方-盆腔及输卵管因素	6	6	原发性不孕症 盆腔粘连（松解术后） 双侧输卵管阻塞（整形术后） 盆腔结核（抗结核治疗后） 肺结核（抗痨治疗后）	1	85	0.91	30	14	15	26	22.7	29	5.68	9.73	11.51	19	9.36	0.428125	3	112.5	4	#NULL!	5	450	150	1012.5	8	1	HCG	10000	23.23	3.95	1.17	1647	11.4	6		0	0	2	1	2	2		1	1	1	0.140442
18436	女方-多重因素	5	3	继发性不孕症 盆腔炎性疾病后遗症 多囊卵巢综合征 糖耐量受损 胰岛素抵抗 多发性子宫肌瘤 疤痕子宫 肥胖症 高血压病？	1	#NULL!	#NULL!	60	9	17	39	22.7	26	16.21	7.53	5.92	33	25.46	0.39375	1	100	4	150	7	850	150	1350	9	1	艾泽	6500	9.960	2.99	0.71	2091	14	25	卵巢过度刺激风险	0	0	12	4	#NULL!	#NULL!		#NULL!	#NULL!	2	0.900697
13162	男方-少弱精症	2	3	原发性不孕症 多囊卵巢综合征	1	75	0.82	35	12	17	26	22.7	29	13.87	5.95	3.38	22	21.22	0.265625	1	100	6	150	8	900	150	1700	14	1	HCG	10000	10.08	2.490	0.56000000000000005	1614	9	17		0	0	5	1	2	1		1	1	2	0.635013
13973	女方-盆腔及输卵管因素	6	5	继发性不孕症 右侧输卵管积水 疤痕子宫	0	83	0.83	30	5	12	37	22.6	17	12.4	8.42	7.32	22	7.72	0.478125	3	150	4	225	6	1050	225	1950	10	1	HCG	10000	21.31	4.860	0.83	2643	10.6	16		0	0	7	1	2	0		0	0	2	0.654566
16074	男方-少弱精症	2	6	继发性不孕症 反复IUI失败 G-6-PD缺乏症？	1	78	0.78	40	14	15	29	22.6	29	9.49	6.87	6.33	34	10.1	0.54375	4	150	4	#NULL!	4	600	150	1200	8	0	HCG	4000	19.63	3.06	0.28000000000000003	3724	12.5	16		0	0	12	7	1	1		1	1	2	0.383152
11560	双方-因素	3	6	原发性不孕症 双侧输卵管不全阻塞 胰岛素抵抗	1	79	0.88	40	5	8	31	22.6	13	4.47	7.05	4.32	18	9.77	0.59375	4	150	5	#NULL!	5	750	150	1600	9	0	HCG	5000	15.49	0.72	1.0900000000000001	4839	9.5	9		0	0	2	2	2	0		0	0	1	0.158822
18744	女方-多重因素	5	2	原发性不孕症 双侧输卵管阻塞 多囊卵巢综合征 胰岛素抵抗 肥胖症	0	81	0.84	60	16	18	29	22.6	34	14.69	6.46	10.64	20	7.93	0.675	1	100	4	150	8	1000	150	1950	12	1	艾泽	6500	10.21	1.56	1.24	3138	#NULL!	23	卵巢过度刺激风险	0	0	11	6	#NULL!	#NULL!		#NULL!	#NULL!	2	0.818463
20058	女方-排卵障碍	5	4	原发性不孕症 多囊卵巢综合征	1	77	0.865169	40	20	21	26	22.6	41	14.25	7.37	20.09	49	16.84	0.778125	1	100	5	150	12	1550	150	2250	15	1	达菲林	0.2	15.13	2.89	1.04	4856	13	47	卵巢过度刺激风险	1	1	10	3	#NULL!	#NULL!		#NULL!	#NULL!	2	0.672336
16177	女方-盆腔及输卵管因素	6	6	原发性不孕症 盆腔粘连（松解术后） 右侧输卵管阻塞 左侧输卵管整形术后 多囊卵巢综合征	1	78	0.85	45	13	15	28	22.6	28	11.15	5.09	8.33	22	10.27	0.640625	1	100	4	125	5	525	125	900	9	1	HCG	6000	15.96	0.550	1.45	4800	8.6	27	卵巢过度刺激风险（OPU获卵：27个）	1	0	5	3	#NULL!	#NULL!		#NULL!	#NULL!	2	0.517073
19465	女方-盆腔及输卵管因素	6	4	继发性不孕症 盆腔炎性疾病后遗症 双侧输卵管切除术后 多囊卵巢综合征	1	82	0.86	60	31	30	26	22.6	61	16.52	6.93	20.34	86	14.3	1.08438	1	100	4	125	8	900	150	2150	16	1	HCG	5000	22.74	3.17	1.56	4699	11	24		0	0	10	10	#NULL!	#NULL!		#NULL!	#NULL!	2	0.796564
18544	女方-排卵障碍	4	6	继发性不孕症	1	#NULL!	#NULL!		15	13	29	22.6	28	6.72	8.38	5.18	44.3	17.4	0.23	4	100	6	#NULL!	6	600	100	1200	9	0	HCG	8000	8.869	1.8	0.87	2093	12	8		0	0	3	1	2	2		1	1	1	0.192205
19774	女方-盆腔及输卵管因素	6	5		0	70	0.74		14	11	27	22.5	25	4.7	7.82	4.29	40	7.46	0.815625	3	125	6	150	7	900	150	1800	13	1	艾泽	6500	7.17	2.8	2.68	2331	8	10		0	0	8	0	2	0		0	0	1	0.141727
15839	双方-因素	3	7	继发性不孕症 多囊卵巢综合征 不良孕史	1	82	0.901099	90	15	18	34	22.5	33	7.9	5.5	3.29	33	#NULL!	0.240625	4	112.5	6	#NULL!	6	675	112.5	1387.5	11	0	HCG+达菲林	2000	18.41	2.56	1.78	4854	10	5		0	0	5	0	2	1		1	1	1	0.304935
18132	女方-盆腔及输卵管因素	6	4	继发性不孕症 左侧输卵管阻塞 右侧输卵管不全阻塞 多囊卵巢综合征 胰岛素抵抗 肥胖症	1	84	0.85	90	20	16	26	22.5	36	14.7	6.95	6.57	45	13.71	0.940625	1	100	5	125	8	875	125	1175	13	1	HCG	4000	9.1	0.86	0.97	4839	11	12		0	0	5	4	2	1		1	1	2	0.848509
17672	女方-排卵障碍	5	6	原发性不孕症 多囊卵巢综合征 G-6-PD缺乏症？	1	75	0.77	40	15	15	30	22.5	30	14.02	6.76	11.74	68	4.34	0.646875	1	100	4	125	8	1400	125	1400	12	1	艾泽	6500	18.19	3.04	0.68	3261	14	19		0	0	4	1	2	1		1	1	2	0.699565
18696	女方-排卵障碍	5	4	原发性不孕症 多囊卵巢综合征	1	74	0.83	40	25	20	31	22.5	45	13.16	8.76	5.16	38	11.64	0.34375	1	100	5	125	11	875	150	2075	16	1	HCG	10000	13.14	0.81	0.96	2122	13	20		0	0	8	5	#NULL!	#NULL!		#NULL!	#NULL!	2	0.582596
15591	女方-排卵障碍	5	5	原发性不孕症 多囊卵巢综合征 糖耐量减低 α型地中海贫血	0	79	0.86	36	15	14	31	22.5	29	7.36	4.04	5.88	23	29.56	1.07187	3	100	6	#NULL!	6	600	100	1000	10	0	HCG	8000	10.6	1.75	1.3	2093	11	16		0	0	8	0	2	1		1	1	1	0.342109
18908	双方-因素	3	1	继发性不孕症 双侧输卵管阻塞 多囊卵巢综合征 胰岛素抵抗	1	97	0.79	60	30	28	28	22.4	58	13.24	7.41	12.88	64	7.74	0.596875	1	200	6	250	8	1700	250	3000	12	1	艾泽	6500	13.93	2.85	1.22	2894	12	2		0	0	8	6	1	0		0	0	2	0.573927
13161	男方-严重少弱精症	2	3	原发性不孕症 多囊卵巢综合征 糖耐量异常 胰岛素抵抗 子宫内膜异位症？	1	76	0.76	40	33	25	32	22.4	58	11.7	6.84	4.28	45	10.33	0.403125	4	150	4	#NULL!	4	600	150	1200	8	0	HCG	10000	7.74	11.72	0.82	2431	11.7	19	卵巢过度刺激风险宫腔因素 (内膜薄)	0	0	11	6	2	1	早期自然流产	1	0	2	0.49427
13395	女方-多重因素	5	4	原发性不孕症 双侧输卵管阻塞 多囊卵巢综合征 胰岛素抵抗 盆腔粘连？	1	86	0.91	90	21	23	30	22.4	44	10.2	4.91	16.9	49	14.39	0.640625	2	112.5	5	150	6	862.5	150	978.5	8	1	艾泽+达菲林	6500	20.76	2.23	1.03	4718	15	25	卵巢过度刺激风险 OPU 25个卵	1	0	18	14	#NULL!	#NULL!		#NULL!	#NULL!	2	0.439529
19882	女方-盆腔及输卵管因素	6	2	原发性不孕症 左侧输卵管阻塞 胰岛素抵抗 乙肝病毒携带者 地中海贫血？	1	72	0.76	30	16	16	38	22.4	32	15.75	6.03	5.22	50	29.7	0.778125	3	112.5	5	#NULL!	5	562.5	112.5	1012.5	9	0	HCG	10000	15.63	1.090	1.05	3922	14.5	22		0	0	13	5	2	0		0	0	2	0.846629
16913	女方-盆腔及输卵管因素	4	11	原发性不孕症 左侧输卵管阻塞 多囊卵巢综合征 胰岛素抵抗 糖耐量受损 肥胖症	1	83	0.82	180	33	32	33	22.4	65	12.24	7.77	5.98	43	13.11	0.353125	1	100	4	125	8	650	150	1875	14	1	HCG	10000	24.09	1.21	1.02	2706	12.4	15		0	0	8	5	2	1		1	1	2	0.700873
18173	女方-盆腔及输卵管因素	6	5	继发性不孕症 双侧输卵管缺如（切除术后） 多囊卵巢综合征 肥胖症	1	79	0.82	40	22	22	32	22.4	44	10.41	7.42	12.63	32	11.48	0.78125	3	100	4	125	6	650	125	1225	10	1	HCG	8000	14.41	2.21	0.79	4244	12.5	20	卵巢过度刺激风险	0	0	9	8	#NULL!	#NULL!		#NULL!	#NULL!	2	0.647006
19767	双方-因素	3	8	原发性不孕症 一侧输卵管不全阻塞 多囊卵巢综合征 糖耐量受损 胰岛素抵抗 肥胖症	1	75	0.797872	90	16	15	37	22.4	31	11.13	10.43	5.26	34	#NULL!	#NULL!	1	100	4	125	8	900	125	1925	14	1	HCG+达菲林	2000	14.58	3.01	1.51	3141	9	20		0	0	8	8	2	0		0	0	2	#NULL!
14678	女方-盆腔及输卵管因素	6	7	原发性不孕症 盆腔炎性疾病后遗症 左侧输卵管阻塞 肥胖症	0	83	0.85	32	21	16	29	22.4	37	12.11	7.23	7.72	36	11.31	0.659375	3	100	4	125	6	650	125	1300	12	1	达菲林	0.2	16.52	3.49	2.76	4800	8.9	18	卵巢过度刺激风险 OPU 18个卵	0	0	9	3	#NULL!	#NULL!		#NULL!	#NULL!	2	0.667944
10211	双方-因素	3	6	原发性不孕症 宫腔粘连松解术后 多囊卵巢综合征 不良孕史（IVF助孕） 反复移植失败	0	68	0.72	180	20	30	35	22.4	50	12.59	8.07	9.91	24	13.32	0.19375	4	100	5	125	9	750	125	1275	13	1	艾泽	6500	15.11	1.43	1.56	1693	16.89	13		0	0	7	3	2	1		1	1	2	0.563672
19595	女方-排卵障碍	5	3	原发性不孕症 多囊卵巢综合征	1	74	0.822222	90	19	23	27	22.4	42	6.58	4.66	10.54	38	11.37	0.434375	4	100	4	#NULL!	4	400	100	850	7	0	HCG+达菲林	2000	10.25	2.93	1.38	4647	9	11		0	0	6	2	2	0		0	0	1	0.192895
19314	女方-排卵障碍	4	4	继发性不孕症 染色体相互易位 多囊卵巢综合征 胰岛素抵抗	1	80	0.83	60	12	16	26	22.3	28	14.06	4.34	8.85	83	13.34	0.328125	1	200	4	225	7	1475	225	2325	11	1	HCG	10000	8.32	4.099	0.69	4800	13.8	35	卵巢过度刺激风险	1	0	9	6	#NULL!	#NULL!		#NULL!	#NULL!	2	0.655916
19314	女方-排卵障碍	6	4	继发性不孕症 染色体相互易位 多囊卵巢综合征 胰岛素抵抗	0	#NULL!	#NULL!		12	16	32	22.3	28	14.06	8.65	8.85	83	13.34	0.328125	1	150	5	200	7	1150	200	2100	12	1	HCG	4000	13.75	1.44	1.21	3339	11	25		0	0	8	1	#NULL!	#NULL!		#NULL!	#NULL!	2	0.66844
18251	男方-少弱精症	2	1	继发不孕症 双侧输卵管积水？ 不良孕史	1	65	0.75	45	12	16	37	22.3	28	12.35	8.65	5.68	29	18.86	0.328125	4	150	4	200	6	1000	200	1350	9	1	HCG	10000	21.09	1.44	1.58	2143	14.7	18	宫腔因素宫颈息肉	0	0	8	5	#NULL!	#NULL!		#NULL!	#NULL!	2	0.606115
17038	男方-畸精症	2	1	继发性不孕症 多囊卵巢综合征 盆腔粘连？	1	74	0.81	37	14	15	34	22.3	29	11.33	7.14	7.79	67	13.01	0.678125	4	150	5	#NULL!	5	750	150	1050	7	0	HCG	10000	6.47	5.59	0.59	771	11.6	17	黄体酮水平上升 P:4.94	0	0	1	10	2	#NULL!		#NULL!	#NULL!	2	0.558171
19200	女方-盆腔及输卵管因素	6	3	原发性不孕症 盆腔炎性疾病后遗症 双侧输卵管造口术后 多囊卵巢综合征	0	72	0.8	60	10	18	29	22.3	28	3.88	8.01	2.77	40	22.37	0.45	4	150	6	#NULL!	6	900	150	1400	10	0	艾泽	6500	15.95	1.78	1.48	4850	9.1	19		0	0	10	3	1	0		0	0	1	0.103236
19153	双方-因素	3	2	原发性不孕症 多囊卵巢综合征	1	75	0.79	60	25	25	32	22.3	50	14.9	4.77	8.38	35.27	11.47	0.73125	1	125	5	100	5	825	100	875	9	0	HCG+达菲林	3000	16.44	3.14	2.77	4800	12.6	31	卵巢过度刺激风险	1	0	8	2	#NULL!	#NULL!		#NULL!	#NULL!	2	0.755713
17038	男方-畸精症	2	1	继发性不孕症 多囊卵巢综合征 盆腔粘连？	0	74	0.81	37	12	12	34	22.3	24	11.33	4.84	7.79	67	13.01	0.678125	4	112.5	4	150	6	750	150	1375	11	1	HCG	10000	17.45	5.95	1.2	2615	12.6	38	卵巢过度刺激风险	1	0	6	4	#NULL!	#NULL!		#NULL!	#NULL!	2	0.590764
19719	女方-多重因素	5	2	原发性不孕症 多囊卵巢综合征 右侧输卵管不全阻塞 胰岛素抵抗 弓形子宫？	1	75	0.789474	60	25	26	23	22.3	51	6.41	5.77	7.32	#NULL!	#NULL!	0.546875	4	112.5	5	#NULL!	5	562.5	112.5	975	9	0	HCG+达菲林	2000	7.62	1.93	0.54	4856	11.8	15		0	0	7	0	1	1		1	1	1	0.152188
17925	女方-盆腔及输卵管因素	6	9	原发性不孕症 双侧输卵管阻塞 多囊卵巢综合征 CINIII（宫颈锥切术后） 胰岛素抵抗 乙肝病毒携带者	1	75	0.87	90	12	14	28	22.3	26	8.59	3.46	7.38	#NULL!	18.19	0.475	4	112.5	4	#NULL!	4	450	112.5	900	8	0	HCG	4000	16.64	2.299	1.49	4691	12	22		0	0	9	7	#NULL!	#NULL!		#NULL!	#NULL!	1	0.33736
18580	男方-严重少弱精症	2	3	原发性不孕症 双侧输卵管阻塞 多囊卵巢综合征 胰岛素抵抗 陈旧性肺结核	1	75	0.8	40	9	12	27	22.3	21	5.53	4.7	3.5	20	12.15	0.34	4	112.5	4	#NULL!	4	450	112.5	1050	9	0	HCG+达菲林	2000	8.17	2.029	1.85	3970	9.8	16		0	0	3	2	1	0		0	0	1	0.162196
15946	女方-排卵障碍	5	6	原发性不孕症 多囊卵巢综合征 胰岛素抵抗	1	68	0.78	45	30	28	28	22.3	58	9.05	7.34	30.31	72	23.86	0.86875	1	100	5	#NULL!	5	500	100	900	9	0	达菲林	0.2	10.66	4.309	0.6	2702	12	30	卵巢过度刺激风险（OPU获卵：30个）	1	0	16	12	#NULL!	#NULL!		#NULL!	#NULL!	1	0.31843
11515	双方-因素	3	6	继发性不孕症 左侧输卵管阻塞 多囊卵巢综合征 胰岛素抵抗	0	76	0.79	40	18	17	26	22.2	35	9.79	8.16	5.37	46	7.65	0.490625	1	150	4	150	4	1200	150	1650	11	0	HCG	10000	13.66	3.1	0.78	1355	8	19		0	0	6	5	2	1		1	1	2	0.332215
19920	双方-因素	3	3	继发性不孕症 多囊卵巢综合征 不良孕史	1	78	0.866667	60	10	20	32	22.2	30	7.58	7.06	7.35	#NULL!	7.05	0.359375	4	125	4	#NULL!	4	500	125	900	8	0	达菲林	0.2	8.949	2.7	0.99	4856	11	24	卵巢过度刺激风险	1	0	8	5	#NULL!	#NULL!		#NULL!	#NULL!	1	0.261016
12031	女方-排卵障碍	5	4	原发性不孕症 多囊卵巢综合症 胰岛素抵抗 糖耐量减退 乙肝病毒携带者	1	80	0.87	15	16	14	24	22.2	30	7.93	9.52	3.96	26	12.93	0.38125	4	112.5	5	150	6	712.5	150	1987.5	13	1	HCG	10000	22.32	8.67	2.11	1440	9	10		0	0	7	4	2	2		1	1	1	0.202983
14833	女方-排卵障碍	5	5	原发性不孕症 多囊卵巢综合征 空腹血糖调节受损 胰岛素抵抗 乙肝病毒携带者	0	72	0.79	60	12	12	33	22.2	24	10.73	5.6	7.53	26	9.86	0.69375	4	112.5	6	#NULL!	6	675	112.5	937.5	9	0	HCG	6000	8.300	1.7	1.59	4094	12	10		0	0	5	1	1	0		0	0	2	0.52932
15063	女方-多重因素	5	1	继发性不孕症 盆腔粘连？ 右侧输卵管阻塞 左侧输卵管不全阻塞 多囊卵巢综合征 子宫肌瘤 不良孕史 弓形子宫？ 乙肝病毒携带者	1	74	0.84	60	18	13	36	22.2	31	5.58	8.27	11.4	51	23.77	0.25625	4	112.5	4	#NULL!	4	450	112.5	787.5	7	0	HCG	8000	12.86	2.44	0.5	2948	12	16		0	0	8	0	2	1		1	1	1	0.177268
15803	男方-严重少弱精症	2	4	继发性不孕症 多囊卵巢综合征 不良孕史	0	77	0.875	60	14	17	29	22.2	31	11.92	4.53	9.18	37	14.22	0.625	4	100	5	125	6	625	125	1125	10	1	HCG+达菲林	2000	8.68	1.51	0.57999999999999996	4275	12.7	20		0	0	5	5	2	1	早期自然流产	1	0	2	0.563618
14949	女方-排卵障碍	4	5	原发性不孕症	0	73	0.81	35	13	9	33	22.2	22	14.35	5.65	5.26	23	7.73	0.34375	4	100	7	125	8	825	125	1000	10	1	达菲林	0.2	17.46	4.79	0.8	2474	13	20	卵巢过度刺激风险 OPU 20个卵	0	0	10	3	#NULL!	#NULL!		#NULL!	#NULL!	2	0.727742
15832	双方-因素	3	2	继发性不孕症 多囊卵巢综合征 不良孕史 盆腔炎？	1	77	0.836957	60	18	18	28	22.2	36	9.68	8.58	13.66	48	10.54	0.78125	1	100	5	#NULL!	5	500	100	900	9	0	HCG	6000	8.69	6.2	1.44	4854	9.699	23	卵巢过度刺激风险	1	0	14	12	#NULL!	#NULL!		#NULL!	#NULL!	2	0.366053
14138	男方-畸精症	2	3	原发性不孕症 子宫肌瘤（剔除术后） 疤痕子宫 胰岛素抵抗	0	70	0.74	40	9	11	27	22.2	20	7.52	4.55	7.39	48.6	7.3	0.45	4	100	5	#NULL!	5	500	100	1200	11	0	HCG	4000	14.93	1.090	1.62	3854	8.5	16		0	0	6	4	2	1		1	1	1	0.259771
16168	双方-因素	3	3	继发性不孕症 左侧输卵管阻塞 多囊卵巢综合征	1	76	0.84	30	15	16	26	22.2	31	6.87	6.04	5.05	25	17.65	0.421875	4	100	6	#NULL!	6	600	100	1100	11	0	达菲林	0.2	8.61	2.69	0.46	3503	8.199	15		0	0	3	1	2	0		0	0	1	0.195087
18403	女方-盆腔及输卵管因素	6	7	继发性不孕症 双侧输卵管不全阻塞	1	80	0.82	30	14	20	28	22.1	34	10.93	10.36	4.03	21	14.77	0.440625	3	150	4	187.5	6	975	187.5	1485	9	1	HCG	8000	11.56	2.64	0.79	2296	13	24	卵巢过度刺激风险	0	0	9	3	#NULL!	#NULL!		#NULL!	#NULL!	2	0.394655
14623	男方-严重少弱精症	2	3	原发性不孕症 多发子宫肌瘤 高雄激素血症 胰岛素抵抗 乙肝病毒携带者 轻型地中海贫血？	1	68	0.77	30	13	24	32	22.1	37	6.38	5.94	9.86	#NULL!	11.3	0.9875	3	150	4	#NULL!	4	600	150	1359	9	0	HCG	6000	9.06	2.52	1.52	3014	19	10	黄体酮水平上升 P:1.76	0	0	5	5	#NULL!	#NULL!		#NULL!	#NULL!	1	0.245891
18963	女方-排卵障碍	5	6	原发性不孕症 多囊卵巢综合征 胰岛素抵抗	1	70	0.75	60	13	20	37	22.1	33	12.13	6.44	10.53	21	12.84	0.7625	1	112.5	4	150	7	900	150	1500	11	1	艾泽	6500	24.32	6.05	2.34	2829	6.5	30		0	0	7	4	#NULL!	#NULL!		#NULL!	#NULL!	2	0.642266
20586	女方-盆腔及输卵管因素	6	3	继发性不不孕症 双侧输卵管阻塞 多囊卵巢综合征 不良孕产史 胰岛素抵抗 α型地中海贫血	1	66	0.76	90	22	27	26	22.1	49	12.13	8.63	6.47	65	9.76	0.759375	1	112.5	5	112.5	5	900	112.5	1050	9	0	HCG	5000	18.19	2.29	1.1000000000000001	4936	9	10		0	0	6	4	2	2	晚期	1	0	2	0.483769
15519	女方-排卵障碍	5	2	继发性不孕症 多囊卵巢综合征	1	81	0.89011	90	12	15	28	22.1	27	11.41	9.06	13.45	50	11.95	0.803125	1	100	4	125	6	650	125	925	9	1	HCG	6000	15.96	1.07	1.57	4800	8.4	34	卵巢过度刺激风险 opu 34个卵	1	0	16	10	#NULL!	#NULL!		#NULL!	#NULL!	2	0.490346
14024	女方-排卵障碍	5	4	原发性不孕症 多囊卵巢综合征 胰岛素抵抗	0	74	0.81	45	24	15	26	22.1	39	7.96	8.98	3	18	7.39	0.803125	1	100	4	125	6	650	125	1235	11	1	达菲林	0.2	7.4	6.32	1.24	4854	12.5	12		0	0	9	2	2	1		1	1	1	0.24026
16174	女方-多重因素	6	2	原发性不孕症 盆腔粘连 双侧输卵管整形术后 子宫内膜异位症（电灼术后） 垂体微腺瘤 多囊卵巢综合征 子宫内膜息肉（电切术后）	0	67	0.74	35	7	18	25	22	25	6.79	7.12	10.56	46	16.8	0.409375	3	150	6	#NULL!	6	900	150	1650	11	0	达菲林	0.2	10.65	6.16	1.4	5110	11	30	卵巢过度刺激风险(OPU获卵：30个) 无可移植胚胎(未卵裂)	1	1	10	3	#NULL!	#NULL!		#NULL!	#NULL!	1	0.178648
19811	女方-排卵障碍	5	5	原发性不孕症 多囊卵巢综合征	1	73	0.722772	37	20	15	32	22	35	13.92	6.69	8.24	59	26.2	0.684375	3	150	5	#NULL!	5	750	150	1000	10	0	达菲林	0.2	6.74	1.07	0.72	4750	13	28	卵巢过度刺激风险	1	0	8	3	#NULL!	#NULL!		#NULL!	#NULL!	2	0.690876
11999	女方-排卵障碍	5	9	原发性不孕症 多囊卵巢综合征	1	70	0.81	40	17	15	35	22	32	9.86	6.64	7.25	20	16.31	0.334375	2	150	5	150	5	1200	150	1200	8	0	HCG	10000	19.62	1.71	1.22	2793	10.1	29		0	0	14	1	#NULL!	#NULL!		#NULL!	#NULL!	2	0.419563
16796	女方-排卵障碍	4	2	原发性不孕症 染色体罗氏易位（45XXder(13;21)(q10;q10)） 乙肝病毒携带者	1	86	0.88	60	16	9	28	22	25	8.76	5.69	7.1	48	7.93	0.60625	4	150	7	#NULL!	6	1050	150	2275	13	0	HCG	8000	8.08	2.8	1.34	4936	11	17		0	0	8	6	1	0		0	0	1	0.329198
16796	女方-排卵障碍	3	2	原发性不孕症 染色体罗氏易位 乙肝病毒携带者	1	86	0.88	60	16	9	27	22	25	7.39	8.65	8.84	6.9	6.9	0.45	4	150	5	#NULL!	4	750	150	1200	8	0	HCG	6000	9.779	2.06	1.37	4854	8	17		0	0	5	4	2	1		1	1	1	0.209567
16697	男方-少弱精症	2	5	继发性不孕症	1	78	0.87	50	15	20	32	22	35	9.29	8.64	8.34	18	25.15	0.453125	4	150	5	#NULL!	5	750	150	1200	8	0	HCG+达菲林	2000	12.55	2.299	0.76	4585	10	8		0	0	4	3	2	1		1	1	1	0.340396
19755	女方-盆腔及输卵管因素	4	3	原发性不孕症 左侧输卵管系膜囊肿（切除术后） 多囊卵巢综合征 子宫纵隔（切开术后）	1	72	0.818182	45	37	32	25	22	69	9.37	5.47	9.7	48	10.43	0.946875	1	112.5	4	150	5	600	150	1050	9	1	HCG	4000	11.9	1.65	2.34	4253	13	30	卵巢过度刺激风险	1	0	8	2	#NULL!	#NULL!		#NULL!	#NULL!	2	0.30991
15585	女方-排卵障碍	5	4	原发性不孕症 多囊卵巢综合征	1	83	0.85567	90	30	30	25	22	60	18	7.68	27.14	20	4.45	1.00312	1	112.5	5	150	7	862.5	150	1312.5	10	1	HCG	10000	17.8	3.92	1.95	1704	5.6	32	OHSS	1	0	7	2	#NULL!	#NULL!		#NULL!	#NULL!	2	0.828739
18318	女方-盆腔及输卵管因素	6	6	继发性不孕症 双侧输卵管不全阻塞（造口术后）	1	66	0.73	30	11	18	26	22	29	8.69	8.48	8.73	20	12.43	0.525	3	112.5	5	150	6	712.5	150	1255	10	1	HCG	5000	14.74	2.71	1.44	4936	11.4	13		0	0	10	5	#NULL!	#NULL!		#NULL!	#NULL!	1	0.269877
15694	女方-排卵障碍	5	3	原发性不孕症 多囊卵巢综合征	1	81	0.91	180	18	19	28	22	37	15.14	6.83	5.43	19.55	32.86	0.55	3	100	4	150	7	850	150	1450	11	1	达菲林	0.2	10.39	6.61	0.71	4856	14	16		0	0	9	0	2	1	早期自然流产	1	0	2	0.711607
17719	男方-少弱精症	2	3	原发性不孕症	1	70	0.79	31	14	15	27	22	29	11.27	9.74	5	39	13.36	0.328125	3	100	5	125	7	750	125	1025	9	1	HCG	6000	9.36	3.45	0.74	4644	12	6		0	0	4	3	2	1		1	1	2	0.406584
16038	男方-畸精症	2	4	原发性不孕症 不良孕史 G-6-PD缺乏症	0	70	0.8	37	6	14	25	22	20	10.7	6.92	7.21	60	16.7	0.640625	1	100	5	150	11	1400	150	1850	14	1	艾泽	6500	10.76	5.85	1.42	4459	11	16		0	0	10	4	1	0		0	0	2	0.424859
11070	男方-畸精症	2	6	原发性不孕症 多囊卵巢综合征 宫颈狭窄	1	81	0.835052	180	20	28	32	22	48	7.16	5.49	4.38	10	7.65	0.38125	4	100	4	137.5	6	675	137.5	900	8	1	艾泽	6500	10.68	2.33	0.59	2170	10	7		0	0	5	2	2	0		0	0	1	0.226208
15605	女方-盆腔及输卵管因素	6	6	继发性不孕症 右侧输卵管缺如（切除术后）	1	70	0.76	30	10	20	37	22	30	10.09	7.22	4.8	71	11.07	0.45625	3	100	5	#NULL!	5	500	100	800	8	0	HCG	10000	14.46	2.09	1.08	2539	11	17		0	0	4	4	2	1	早期自然流产	1	0	2	0.465048
20269	女方-盆腔及输卵管因素	6	5	原发性不孕症 盆腔炎性疾病后遗症	1	74	0.85	30	11	20	27	21.9	31	5.81	7.51	10.7	51	10.98	0.4875	3	150	5	225	8	1425	225	2175	11	1	HCG	6000	8.61	1.73	0.68	4257	9.5	10		0	0	7	2	2	2		1	1	1	0.147394
17313	女方-排卵障碍	6	4	原发性不孕症 多囊卵巢综合征	0	72	0.77	40	10	13	30	21.9	23	4.55	5.3	4.16	28	24.92	0.34	4	150	5	#NULL!	5	750	225	1950	13	0	HCG	6000	17.35	2.60	1.82	4412	10	21	其它冷冻卵子	0	0	20	0	#NULL!	#NULL!		#NULL!	#NULL!	1	0.130639
16674	女方-排卵障碍	5	2	原发性不孕症 多囊卵巢综合征 乙肝病毒携带者	1	79	0.89	60	18	10	31	21.9	28	3.86	8.81	6.69	73	7.36	0.384375	4	150	4	#NULL!	4	600	150	1500	8	0	HCG	2000	9.93	3.43	1.49	3213	12.6	5		0	0	2	1	2	0		0	0	1	0.0985677
16674	女方-排卵障碍	5	3	原发性不孕症 多囊卵巢综合征 宫颈管息肉 乙肝病毒携带者	0	79	0.89	60	18	10	31	21.9	28	3.86	8.66	6.69	73	7.36	0.384375	4	150	5	#NULL!	5	750	150	1200	8	0	HCG+达菲林	10000	10.33	2.92	1.37	2743	7.8	13		0	0	2	2	2	0		0	0	1	0.0991517
14489	女方-盆腔及输卵管因素	6	1	继发性不孕症 盆腔粘连（松解术后） 双侧输卵管闭锁（造口术后） 多囊卵巢综合征 不良孕史 乙肝病毒携带者	1	76	0.826087	90	16	18	30	21.9	34	6	5.43	18.7	45.8	15.2	#NULL!	4	150	4	#NULL!	5	600	125	975	7	0	HCG	10000	8.539	3.14	0.27	1461	11	11		0	0	8	3	2	2		1	1	1	#NULL!
11307	男方-无精症	2	4	原发性不孕症 多囊卵巢综合征 胰岛素抵抗	1	70	0.823529	90	10	15	26	21.9	25	9.94	7.7	9.7	37.8	8.53	0.35	1	112.5	5	#NULL!	5	562.5	112.5	1125	10	0	达菲林	0.2	8.01	0.99	0.94	4854	12.5	25		1	0	8	3	2	0		0	0	2	0.336539
17189	男方-少弱精症	2	8	继发不孕症 盆腔粘连 双侧输卵管炎 多囊卵巢综合征	1	75	0.83	44	20	17	32	21.9	37	9.5	9.47	2.41	19	12.34	0.9125	3	112.5	6	#NULL!	6	675	112.5	1312.5	11	0	HCG	10000	9.41	3.27	0.88	1210	12	7		0	0	2	0	2	0		0	0	2	0.383531
14181	女方-盆腔及输卵管因素	6	5	原发性不孕症 左侧输卵管阻塞 多囊卵巢综合征 轻型地中海贫血？	1	78	0.857143	180	13	13	24	21.9	26	6.01	9.16	7.2	#NULL!	#NULL!	#NULL!	4	112.5	6	#NULL!	5	675	112.5	1425	12	0	HCG	6000	14.28	2.57	2.86	2763	11	6		0	0	4	2	2	1		1	1	1	#NULL!
15492	女方-多重因素	5	4	原发性不孕症 双侧输卵管不全阻塞 双侧输卵管积液 多囊卵巢综合征 子宫肌瘤 乙肝病毒携带者	1	77	0.79	60	20	20	32	21.9	40	5.9	8.04	5.61	45	11.75	0.409375	4	112.5	5	#NULL!	5	562.5	112.5	1012.5	9	0	HCG	6000	9.67	4.230	1.23	2589	12	14		0	0	9	3	2	0		0	0	1	0.16219
13337	女方-盆腔及输卵管因素	6	4	原发性不孕症 双侧输卵管阻塞 乙肝病毒携带者	1	73	0.81	50	9	8	32	21.9	17	8.88	3.81	3.69	19	5.72	0.45	4	100	4	112.5	6	625	112.5	900	8	1	HCG	6000	9.42	2.4	1.3	4936	14	25	卵巢过度刺激风险 OPU 25个卵	1	0	17	12	#NULL!	#NULL!		#NULL!	#NULL!	1	0.386228
11698	女方-排卵障碍	5	5	继发性不孕症 多囊卵巢综合征 胰岛素抵抗 不良孕产史 乙肝病毒携带者	1	71	0.78	45	25	29	31	21.9	54	5.48	5.88	7.9	#NULL!	7.15	0.55625	4	100	4	100	7	700	100	900	9	0	艾泽	6500	12.65	4.360	1.22	4936	11.5	5		0	0	3	2	2	1		1	1	1	0.149998
10499	女方-排卵障碍	5	4	原发性不孕症 多囊卵巢综合征 胰岛素抵抗	1	67	0.77907	40	19	21	25	21.9	40	8.09	5.86	13.57	49	9.58	0.440625	4	100	5	#NULL!	5	500	100	1100	10	0	艾泽	6500	8.86	1.96	0.43	3332	8	23		0	0	9	5	2	0		0	0	1	0.22937
12235	双方-因素	3	6	继发性不孕症 双侧输卵管阻塞 多囊卵巢综合征 胰岛素抵抗 疤痕子宫 轻型地中海贫血？	1	77	0.88	60	16	15	29	21.9	31	8.95	7.89	#NULL!	#NULL!	#NULL!	#NULL!	4	100	5	#NULL!	5	500	100	1000	10	0	HCG	10000	7.86	3.63	0.48	1345	7	25		0	0	14	8	2	0		0	0	1	#NULL!
12825	双方-因素	3	8	原发性不孕症 右侧输卵管阻塞 左侧输卵管不全阻塞 多囊卵巢综合征 轻型β地中海贫血	1	70	0.769231	90	14	16	31	21.8	30	14.05	10.62	21.2	90	7.8	0.55	1	150	4	125	5	850	125	1325	10	0	艾泽	6500	14.77	1.6	0.46	3835	#NULL!	25	卵巢过度刺激风险	0	0	9	1	#NULL!	#NULL!		#NULL!	#NULL!	2	0.639103
18828	女方-多重因素	5	3	原发性不孕症 双侧输卵管阻塞（疏通术后） 多囊卵巢综合征 糖耐量异常	1	68	0.77	60	15	11	28	21.8	26	6.89	6.98	9.53	74	15.4	0.88125	2	150	5	#NULL!	5	750	150	1400	9	0	HCG	6000	9.26	1.8	1.23	5110	11	20		0	0	3	3	1	1		1	1	1	0.229912
12242	女方-多重因素	6	7	继发性不孕症 左侧输卵管阻塞 右侧输卵管积水 习惯性流产 多囊卵巢综合征 胰岛素抵抗 盆腔粘连？	1	77	0.87	30	22	19	24	21.8	41	8.45	10.33	4.92	35	17.41	0.565625	3	150	5	150	7	1050	150	1350	9	0	HCG	10000				2109	#NULL!	31	卵巢过度刺激风险	1	0	11	4	#NULL!	#NULL!		#NULL!	#NULL!	1	0.211143
21228	女方-多重因素	6	5	继发性不孕症 多囊卵巢综合征？ α型地中海贫血	1	75	0.8	40	19	18	26	21.8	37	12.19	7.52	8.12	35	6.22	0.61875	1	112.5	4	#NULL!	5	450	112.5	900	7	0	HCG	4000	14.82	2.34	0.7	4800	13	8		0	0	5	3	2	1		1	1	2	0.492775
15244	女方-盆腔及输卵管因素	6	2	原发性不孕症 双侧输卵管炎 左侧输卵管不全阻塞 多囊卵巢综合征	1	68	0.69	36	15	17	33	21.8	32	5.25	4.98	1.64	56	15.52	0.365625	4	112.5	4	#NULL!	4	450	112.5	937.5	8	0	HCG	6000	17.88	1.65	2.65	3540	10	10		0	0	8	0	2	1		1	1	1	0.163867
14307	女方-盆腔及输卵管因素	6	6	继发性不孕症 多囊卵巢综合征 不良孕产史 糖耐量异常	0	68	0.79	45	12	7	35	21.8	19	10.08	5.13	9.01	29	6	0.459375	2	100	5	125	7	750	175	1250	10	1	HCG	10000	18.13	2.029	0.5	#NULL!	14	18		0	0	11	2	2	1		1	1	2	0.477115
21305	双方-因素	3	3	继发性不孕症 多囊卵巢综合征	1	82	0.91	90	14	16	27	21.8	30	8.26	5.68	7.39	37	22.07	0.528125	2	100	4	125	6	650	125	1150	10	1	HCG+达菲林	10000	10.93	1.94	0.74	2654	14.5	14		0	0	10	10	2	0		0	0	1	0.271136
16799	女方-盆腔及输卵管因素	6	3	继发性不孕症 多囊卵巢综合征 胰岛素抵抗	0	87	0.88	30	26	29	24	21.8	55	8.59	6.06	6.39	45	22.43	0.709375	3	100	5	#NULL!	5	500	100	800	9	0	HCG	6000	10.88	1.43	1.69	4936	11.8	52	卵巢过度刺激风险	1	1	24	9	#NULL!	#NULL!		#NULL!	#NULL!	1	0.24529
12338	双方-因素	3	7	原发性不孕症 多囊卵巢综合征 胰岛素抵抗 乙肝病毒携带者	0	74	0.82	60	13	24	25	21.8	37	15.2	7.79	16.76	88	6.64	1.0625	1	100	4	100	7	700	100	1500	11	0	HCG	10000	16.39	2.13	1.18	2990	15	32	卵巢过度刺激风险 OPU 32个卵	1	0	12	4	#NULL!	#NULL!		#NULL!	#NULL!	2	0.719141
12922	双方-因素	3	3	继发性不孕症 多囊卵巢综合征 胰岛素抵抗 不良孕史	1	78	0.866667	50	12	16	31	21.8	28	7.25	4.04	2.16	20	6.81	0.35625	4	100	5	#NULL!	5	500	100	1200	10	0	HCG	6000	7.65	1.129	1.01	4938	10	13	黄体酮水平上升 P:2.49	0	0	10	5	#NULL!	#NULL!		#NULL!	#NULL!	1	0.250925
14023	女方-排卵障碍	5	3	原发性不孕症 多囊卵巢综合征 子宫内膜炎	1	70	0.72	40	11	18	31	21.7	29	4.43	7.41	4.45	29	13.02	0.7	3	150	5	#NULL!	5	750	150	1650	10	0	达菲林	0.2	8.35	1.88	2.39	4839	16	10		0	0	8	6	2	2		1	1	1	0.130163
15828	女方-盆腔及输卵管因素	6	6	继发性不孕症 多囊卵巢综合征 右侧输卵管梗阻 不良孕史 胰岛素抵抗 子宫肌瘤	1	69	0.741935	27	12	12	27	21.7	24	15.48	5.52	3.25	27	18.71	0.784375	3	112.5	5	#NULL!	5	562.5	112.5	900	8	0	HCG+达菲林	2000	6.71	2.049	3.79	3954	12.1	23	卵巢过度刺激风险（OPU获卵：23个）	0	0	10	10	#NULL!	#NULL!		#NULL!	#NULL!	2	0.759522
14717	女方-盆腔及输卵管因素	6	1	右侧输卵管缺如（切除术） 多发性子宫肌瘤（剔除术后） 慢性盆腔炎性疾病	1	75	0.81		11	20	24	21.7	31	5.49	10.14	3	35	10.31	0.415625	4	100	4	#NULL!	4	400	100	800	8	0	达菲林	0.2	9.39	10.45	2.52	4901	13.7	15	黄体酮水平上升 P:3.07	0	0	10	7	#NULL!	#NULL!		#NULL!	#NULL!	1	0.104925
10899	双方-因素	3	8	原发性不孕症 多囊卵巢综合征 胰岛素抵抗 子宫内膜息肉（诊刮术后）？ 不良孕史	1	73	0.829545	180	24	16	33	21.6	40	15.2	7.15	18.42	23	14.9	0.546875	4	150	5	187.5	7	1125	187.5	1200	12	1	HCG+达菲林	2000				1024	15	16		0	0	12	7	2	0		0	0	2	0.735706
12932	双方-因素	3	2	原发性不孕症 盆腔粘连？ 右侧输卵管阻塞 多囊卵巢综合征	1	65	0.890411	60	9	20	28	21.6	29	17.6	10.57	10.82	#NULL!	#NULL!	0.3	4	150	5	#NULL!	5	750	150	1425	10	0	HCG	10000	12.04	23.61	2.2799999999999998	4936	8.6	16	卵巢过度刺激风险	0	0	7	7	#NULL!	#NULL!		#NULL!	#NULL!	2	0.786419
13052	女方-盆腔及输卵管因素	6	5	继发性不孕症 双侧输卵管阻塞（结扎术后） 多囊卵巢综合征 胰岛素抵抗 不良孕史 疤痕子宫	1	78	0.857143	40	12	8	33	21.6	20	5.63	6.34	8.67	62	9.96	0.24375	4	150	4	#NULL!	4	600	150	1500	10	0	达菲林	0.2	10.25	1.63	1.44	4696	6.3	8		0	0	3	2	1	1		1	1	1	0.169542
12621	女方-排卵障碍	5	7	原发性不孕症 多囊卵巢综合征 糖耐量受损 胰岛素抵抗	1	74	0.84	90	6	11	34	21.6	17	5.99	6.85	3.66	20	11.27	0.19375	4	150	5	#NULL!	5	750	150	1800	9	0	达必佳	0.2	14.64	2.63	2.37	2839	11.4	5		0	0	1	1	1	0		0	0	1	0.186618
16280	双方-因素	3	4	原发性不孕症 双侧输卵管阻塞	1	70	0.75		18	16	26	21.6	34	8.98	5.68	9.64	43	15.15	0.5	3	150	5	#NULL!	5	750	150	1500	10	0	HCG	10000	15.43	1.98	1.04	2652	16	33	卵巢过度刺激风险（OPU获卵：33个）	1	0	8	7	#NULL!	#NULL!		#NULL!	#NULL!	1	0.28892
16856	女方-排卵障碍	5	5	原发性不孕症 多囊卵巢综合征 不良孕史（IUI助孕）	1	70	0.777778	120	9	15	30	21.6	24	4.32	7.82	15.31	38	31.62	0.253125	1	112.5	5	#NULL!	5	562.5	112.5	1012.5	9	0	HCG+达菲林	2000	8.89	0.82	1.45	5060	10	16		0	0	11	8	2	0		0	0	1	0.10331
19756	女方-排卵障碍	5	4	继发性不孕症 多囊卵巢综合征 胰岛素抵抗 不良孕史	1	72	0.818182	40	16	15	28	21.6	31	5.11	6.68	12.58	31	7.91	0.9125	3	112.5	5	#NULL!	5	562.5	112.5	1087.5	9	0	HCGHCG+达菲林	4000	9.99	1.26	0.91	2625	16	13		0	0	8	8	1	1		1	1	1	0.149211
14283	女方-盆腔及输卵管因素	6	3	原发性不孕症 盆腔粘连（松解术后） 双侧输卵管伞端整形术后 轻型地中海贫血？ 多囊卵巢综合征	1	71	0.75	70	14	18	31	21.6	32	5.44	6.62	6.09	20	13.16	0.2125	4	112.5	4	#NULL!	6	450	112.5	900	8	0	HCG	10000	11.61	2.56	0.68	1683	11	24		0	0	17	11	#NULL!	#NULL!		#NULL!	#NULL!	1	0.138559
20402	女方-排卵障碍	5	4	原发性不孕症 PCOS 胰岛素抵抗 肥胖症	1	88	0.85	37	21	12	33	21.6	33	8.26	5.14	4.35	35	30.02	0.25625	1	100	4	150	8	1000	150	1600	12	1	HCG	10000	6.25	1.29	1.1100000000000001	1776	17	14		0	0	3	1	2	0		0	0	1	0.439899
15730	女方-排卵障碍	5	6	原发性不孕症 多囊卵巢综合征 轻型β地中海贫血	0	83	0.88	90	23	12	30	21.6	35	12.08	4.21	10.47	29.87	#NULL!	0.66875	1	100	4	137.5	6	675	137.5	1125	10	1	HCG	10000	11.39	1.4	0.53	4109	15.8	27	卵巢过度刺激风险opu获卵27个	1	0	9	3	#NULL!	#NULL!		#NULL!	#NULL!	2	0.56221
21075	女方-盆腔及输卵管因素	6	2	继发性不孕症 右侧输卵管缺如（切除术后） 多囊卵巢综合征	1	71	0.78	60	15	18	29	21.6	33	9.68	7.19	6.12	20	14.48	0.434375	2	100	4	125	6	650	125	1025	7	1	HCG	10000	10.88	3.82	1.41	1684	9.1	20		0	0	4	0	#NULL!	#NULL!		#NULL!	#NULL!	2	0.338113
15397	女方-盆腔及输卵管因素	4	4	继发性不孕症 盆腔粘连（松解术后） 左侧输卵管不全阻塞 多囊卵巢综合征 胰岛素抵抗 G-6-PD缺乏症?	1	78	0.886364	37	12	21	34	21.6	33	5.91	2.44	4.35	33	14.65	#NULL!	4	100	4	#NULL!	4	400	100	900	9	0	HCG	6000	8.81	2.6	1.1200000000000001	2677	16	39	卵巢过度刺激风险 opu 39个卵	1	1	13	12	#NULL!	#NULL!		#NULL!	#NULL!	1	#NULL!
19664	女方-排卵障碍	5	8	继发性不孕症 多囊卵巢综合征 宫腔粘连（电切术后）	1	68	0.85	90	25	20	30	21.5	45	8.51	5.85	8.4	32	7.22	0.478125	4	150	5	#NULL!	5	750	150	1125	8	0	艾泽	6500	10.3	1.61	1.02	4854	15	29	卵巢过度刺激风险	1	0	5	3	#NULL!	#NULL!		#NULL!	#NULL!	1	0.27426
12350	女方-盆腔及输卵管因素	6	9	原发性不孕症 左侧输卵管不全阻塞 右侧输卵管阻塞 右侧输卵管炎 子宫肌瘤	1	65	0.72	40	11	6	27	21.5	17	7.71	7.82	9.41	35	13.04	0.728125	4	150	6	#NULL!	6	900	150	1500	10	0	HCG	10000	14.89	1.58	1.22	4854	16	21		0	0	12	1	2	2		1	1	1	0.247283
15379	女方-多重因素	6	3	原发性不孕症 双侧输卵管炎 多囊卵巢综合征	1	69	0.8	37	15	11	25	21.5	26	5.66	7.13	2.42	37	8.74	0.39375	4	150	5	#NULL!	5	750	150	1350	9	0	HCG	4000	7.34	2.25	1.1200000000000001	2432	12.2	12		0	0	9	3	2	1		1	1	1	0.126417
17476	双方-因素	3	7	原发性不孕症 右侧输卵管阻塞 多囊卵巢综合征	1	78	0.93	37	13	12	27	21.5	25	7.05	5.42	4.32	31	33.15	0.5	1	150	5	#NULL!	4	750	150	1350	9	0	HCG	10000	9.84	1.55	0.61	1789	8.6	24	黄体酮水平上升 P:2.76	0	0	12	9	#NULL!	#NULL!		#NULL!	#NULL!	1	0.207472
20064	女方-盆腔及输卵管因素	6	2	继发性不孕症 盆腔炎性疾病后遗症 双侧输卵管阻塞（结扎术后） α地中海贫血	1	71	0.77	37	10	9	38	21.5	19	13.71	9.13	5.26	31	13.98	0.546875	2	125	5	150	7	925	150	1225	10	1	HCG	4000	14.88	2.02	0.6	4800	12.6	25	卵巢过度刺激风险	1	0	11	3	#NULL!	#NULL!		#NULL!	#NULL!	2	0.700559
18645	女方-子宫内膜异位症	6	4	原发性不孕症 盆腔子宫内膜异位症（病灶电灼术后） 多囊卵巢综合征	1	78	0.88	40	12	12	31	21.5	24	10.71	5.15	9.46	30	20.8	0.89375	1	112.5	5	150	6	712.5	150	2062.5	13	1	HCG	10000				2876	#NULL!	20		0	0	11	10	1	1		1	1	2	0.505395
12926	双方-因素	3	7	原发性不孕症 多囊卵巢综合征 胰岛素抵抗 不良孕史	1	77	0.836957	120	16	18	36	21.5	34	10.2	5.58	11.17	28	15.27	0.38125	1	112.5	4	150	6	750	150	1050	8	1		#NULL!				#NULL!	#NULL!	5		0	0	5	3	3	0		0	0	2	0.445851
19829	女方-盆腔及输卵管因素	6	6	继发性不孕症 左侧输卵管缺如（切除术后） 右侧输卵管整形术后 乙肝病毒携带者	0	73	0.79		27	6	33	21.5	33	7.5	7.39	9.48	68	9.97	1.01562	3	112.5	5	150	7	862.5	150	1462.5	11	1	HCG	10000	14.79	2.430	0.51	2689	14.8	26		0	0	9	4	#NULL!	#NULL!		#NULL!	#NULL!	1	0.290744
15169	女方-盆腔及输卵管因素	6	8	继发性不孕症 双侧输卵管阻塞？ 多囊卵巢综合征	1	#NULL!	#NULL!		25	28	32	21.5	53	10.45	6.59	7.1	26	17.84	0.540625	4	112.5	5	#NULL!	5	562.5	112.5	1012.5	9	0	HCG	4000	16.63	2.299	2.11	4936	12.5	25	卵巢过度刺激风险 OPU 25个卵	1	0	9	4	#NULL!	#NULL!		#NULL!	#NULL!	2	0.398265
10790	女方-盆腔及输卵管因素	6	7	原发性不孕症 右侧输卵管炎 左侧输卵管阻塞 多囊卵巢综合征 糖耐量减低 胰岛素抵抗	1	85	0.858586	180	24	23	31	21.5	47	12.02	6.06	11.99	#NULL!	21.27	0.39375	4	112.5	5	#NULL!	5	562.5	112.5	975	8	0	HCG+达菲林	2000	7.03	3.22	0.41	4582	8	6		0	0	3	1	2	2		1	1	2	0.4955
15169	女方-盆腔及输卵管因素	6	6	继发性不孕症 双侧输卵管阻塞？ 多囊卵巢综合征	1	70	0.777778	40	21	22	30	21.5	43	10.45	6.73	7.1	26	17.84	0.540625	4	112.5	4	#NULL!	4	450	112.5	1012.5	8	0	达菲林	0.2	10.21	2.77	2.02	4510	13	25	卵巢过度刺激风险 OPU 25个卵	1	0	9	4	#NULL!	#NULL!		#NULL!	#NULL!	2	0.393047
17885	女方-盆腔及输卵管因素	6	5	原发性不孕症 盆腔粘连松解术后 双侧输卵管阻塞	0	69	0.83	37	22	21	26	21.5	43	9.69	4.29	1.48	27	17.67	0.425	4	112.5	6	#NULL!	6	675	112.5	900	9	0	HCG	10000	12.05	2.470	0.48	2053	13	26	卵巢过度刺激风险 opu 26个卵	0	0	13	12	#NULL!	#NULL!		#NULL!	#NULL!	2	0.320766
9796	女方-盆腔及输卵管因素	6	4	原发性不孕症 盆腔粘连（松解术后） 左侧输卵管修复整形术后 多囊卵巢综合征 乙肝病毒携带者 继发性甲减	1	74	0.795699	60	12	14	29	21.5	26	7.48	6.75	6.1	54	23.06	0.54375	2	112	5	#NULL!	5	560	112	1012	9	0	HCG	6000	10.66	2.82	2.2999999999999998	5060	12	16		0	0	9	1	2	0		0	0	1	0.234003
18853	男方-无精症	2	5	原发性不孕症	1	71	0.83	60	14	20	28	21.5	34	10.7	7.67	2.5	#NULL!	35.27	0.659375	1	100	4	150	8	1000	150	1250	11	1	HCG	6000	16.57	4.13	0.89	3808	11	15		0	0	5	3	2	0		0	0	2	0.406519
19508	双方-因素	3	5	原发性不孕症 右侧输卵管阻塞 左侧输卵管通而不畅 多囊卵巢综合征 糖耐量受损	1	73	0.848837	60	11	14	34	21.5	25	10.76	5.19	4.55	20	24.06	0.46875	4	100	4	150	5	550	150	1100	10	1	HCG	6000	14.46	2.63	0.36	2983	13	18		0	0	6	6	2	2	早期自然流产	1	0	2	0.49237
19645	女方-盆腔及输卵管因素	6	6	原发性不孕症 盆腔炎性疾病后遗症 左侧输卵管阻塞（伞端造口术后） 糖耐量受损 G-6-PD缺乏症？	1	#NULL!	#NULL!		14	24	26	21.5	38	12.25	6.01	8.76	49	20.39	0.80625	3	100	4	#NULL!	4	400	100	800	8	0	HCG	10000	15.47	1.96	1.01	4800	13	13		0	0	6	6	2	0		0	0	2	0.519484
18146	女方-盆腔及输卵管因素	6	2	原发性不孕症 多囊卵巢综合征 双侧输卵管阻塞（术后） 肠粘连松解术后 盆腔粘连松解术后 β-地中海贫血	1	70	0.75	90	16	16	34	21.5	32	9.68	6.99	9.64	50	8.78	0.553125	1	100	5	150	5	800	100	800	7	0	艾泽	6500	22.35	1.79	1.3	3405	12	24		0	0	11	11	2	0		0	0	2	0.396826
13095	女方-多重因素	5	1	继发性不孕症 盆腔粘连（松解术后） 左侧输卵管切开取胚术后 多囊卵巢综合征 胰岛素抵抗 不良孕史	1	84	0.884211	90	13	18	25	21.5	31	6.36	5.41	10.4	73	7.77	0.584375	2	100	5	#NULL!	4	500	100	1050	9	0	HCG	10000	13.14	0.98	1.44	3314	6.2	14		0	0	8	4	2	1	晚期自然流产	1	0	1	0.165737
19664	女方-排卵障碍	5	8	继发性不孕症 多囊卵巢综合征 宫腔粘连（电切术后）	1	68	0.85	90	25	26	34	21.5	51	8.51	10.91	8.4	32	7.22	0.478125	4	100	6	#NULL!	5	500	100	900	9	0	HCG	10000	8.39	2.86	1.46	1936	10.3	7		0	0	2	0	2	0		0	0	1	0.255253
13737	女方-盆腔及输卵管因素	6	1	继发性不孕症 右侧输卵管缺如（切除术后） 子宫肌瘤（剔除术后）	0	75	0.85	35	11	17	27	21.4	28	8.94	5.46	2.3	36	17.23	0.63125	3	150	5	#NULL!	5	750	150	1500	10	0	HCG	6000	19.61	2.450	1.07	3151	10	23		0	0	12	5	2	2		1	1	1	0.310298
13980	女方-盆腔及输卵管因素	6	5	原发性不孕症 双侧输卵管阻塞 多囊卵巢综合症 乙肝病毒携带者	1	83	0.932584	60	20	20	31	21.4	40	12.13	3.85	9.44	35.2	10.43	0.819375	1	112.5	4	150	6	750	150	862.5	8	1	艾泽	6500	8.960	1.89	0.75	3221	16	15		0	0	8	7	1	1		1	1	2	0.579074
16784	女方-多重因素	6	3	原发性不孕症 右侧输卵管阻塞 多囊卵巢综合征？	1	67	0.78	41	15	16	32	21.4	31	12.87	8.58	6.23	53	8.56	1.11562	1	112.5	5	150	7	1162.5	150	1312.5	10	1	HCG	10000	6.81	1.01	0.09	928	9.3	10		0	0	2	0	2	0		0	0	2	0.632396
11872	女方-盆腔及输卵管因素	6	1	继发性不孕症 右侧输卵管缺如（切除术后） 不良孕史	1	71	0.78	30	19	14	28	21.4	33	11.49	4.74	6.79	18.32	18.4	0.196875	3	112.5	4	#NULL!	4	450	112.5	800	8	0	艾泽	6500	12.03	7.7	0.59	4800	10.5	20		0	0	9	4	2	2		1	1	2	0.441094
18440	女方-多重因素	6	2	继发性不孕症 盆腔炎性疾病后遗症 右侧输卵管阻塞（切开取胚术后） 多囊卵巢综合征	0	#NULL!	#NULL!		14	15	28	21.4	29	5.1	5.36	3.89	28	10.75	0.475	4	112.5	5	#NULL!	5	562.5	112.5	1125	9	0	HCG	5000	13.47	1.75	1.38	3295	8.5	23	卵巢过度刺激风险	0	0	10	9	#NULL!	#NULL!		#NULL!	#NULL!	1	0.131227
12771	双方-因素	3	4	原发性不孕症 盆腔粘连？ 左侧输卵管不全阻塞 左侧输卵管慢性炎 多囊卵巢综合征	1	64	0.744186	37	18	28	29	21.4	46	5.68	7.3	6.71	24	10.78	0.45	4	112.5	5	#NULL!	5	562.5	112.5	900	8	0	HCG	10000	10.67	1.76	0.71	1301	13	21		0	0	9	0	1	1		1	1	1	0.130578
14236	女方-排卵障碍	5	2	原发性不孕症 多囊卵巢综合征 胰岛素抵抗	1	80	0.869565	60	15	12	32	21.4	27	9.59	6.95	12.22	19	11.43	0.43125	2	100	4	125	5	625	125	1075	10	1	HCG	2000	6.25	2.96	1.29	4936	8.699	27	卵巢过度刺激风险 OPU 27个卵	1	0	14	6	#NULL!	#NULL!		#NULL!	#NULL!	2	0.497818
19396	女方-排卵障碍	3	0.5	多囊卵巢综合征 复发性流产 弓形子宫 染色体罗氏易位 乙肝病毒携带者	0	71	0.83	60	16	16	28	21.4	32	11.86	5.95	8.41	#NULL!	85.49	0.625	4	100	4	125	7	775	125	1050	11	1	HCG	10000	10.23	1.63	0.71	4798	14	14		0	0	4	2	1	0		0	0	2	0.50015
15857	双方-因素	3	2	原发性不孕症 多囊卵巢综合征 胰岛素抵抗 地中海贫血？	1	65	0.764706	60	12	7	26	21.4	19	9.69	5.49	4.53	55	19.97	0.490625	1	100	6	#NULL!	6	600	100	1050	9	0	达菲林	0.2	12.65	5.41	1.03	2638	9.3	36	卵巢过度刺激风险（OPU获卵：36个）	1	0	7	0	#NULL!	#NULL!		#NULL!	#NULL!	2	0.346762
14645	男方-少弱精症	2	2	继发性不孕症 子宫内膜息肉（摘除术后） 多囊卵巢综合征 胰岛素抵抗 不良孕史 乙肝病毒携带者	0	72	0.79	35	11	16	31	21.4	27	5.31	9.04	11.29	29	5.35	0.434375	3	100	5	#NULL!	5	500	100	1100	11	0	HCG	4000	9.11	1.74	2.19	4839	13	25	卵巢过度刺激风险 opu 25个卵	1	0	10	7	#NULL!	#NULL!		#NULL!	#NULL!	1	0.133004
18378	女方-排卵障碍	4	4	原发性不孕症 多囊卵巢综合征 G6PD缺乏症	1	72	0.73	90	15	16	28	21.3	31	13.03	7.23	18.6	#NULL!	5.71	0.84375	1	150	4	187.5	6	975	187.5	1725	10	1	HCG	10000	20.05	1.92	1.08	3038	9.3	15		0	0	8	5	2	0		0	0	2	0.587045
17947	女方-排卵障碍	5	1	继发性不孕症 多囊卵巢综合征 不良孕史	1	71	0.79	90	18	20	26	21.3	38	8	10.71	7.67	48	9.1	0.34	4	150	5	#NULL!	5	750	150	1500	10	0	HCG	5000	13.03	4.730	1.65	4854	15	22	卵巢过度刺激风险 opu 22个卵	1	0	8	8	#NULL!	#NULL!		#NULL!	#NULL!	1	0.177349
14538	女方-排卵障碍	5	5	原发性不孕症 多囊卵巢综合征 盆腔子宫内膜异位症（电灼术后）	0	73	0.78	45	17	13	32	21.3	30	6.76	6.26	11.07	36	18.21	0.1875	4	150	4	#NULL!	4	600	150	1650	11	0	HCG	6000	8.44	0.68	1.21	3075	8	16		0	0	7	2	1	1		1	1	1	0.189837
15087	男方-严重少弱精症	2	7	原发性不孕症 双侧输卵管不全阻塞	1	74	0.83	30	16	29	30	21.3	45	9.03	10.57	6.97	20	20.77	0.403125	3	112.5	4	150	6	750	150	1837.5	11	1	达菲林	0.2	10.4	1.25	0.87	3281	9.6	21	黄体酮水平上升 P:2.28	0	0	7	1	#NULL!	#NULL!		#NULL!	#NULL!	1	0.249859
17089	女方-盆腔及输卵管因素	6	8	原发性不孕症 双侧输卵管阻塞	0	64	0.77	35	12	10	26	21.3	22	12.08	10.76	3.25	32	9.27	0.340625	4	112.5	5	#NULL!	7	562.5	112.5	1350	12	0	HCG	4000	10.59	1.82	1.1000000000000001	4936	16	17		0	0	3	0	2	0		0	0	2	0.425358
15828	女方-盆腔及输卵管因素	6	1	继发性不孕症 双侧输卵管缺如（切除术后） 多囊卵巢综合征？ 胰岛素抵抗 乙肝病毒携带者	1	74	0.82	37	20	19	30	21.3	39	10.58	7.05	4.1	19	11.41	0.2375	4	100	5	#NULL!	5	500	100	1375	12	0	艾泽+达菲林	6500	14.53	1.03	0.57999999999999996	2101	9.9	22		0	0	8	3	2	1		1	1	2	0.366618
14097	女方-盆腔及输卵管因素	6	1	继发性不孕症 双侧输卵管阻塞	0	71	0.81	45	9	10	29	21.2	19	14.35	8.9	9.25	39	20.85	0.60625	2	150	5	200	7	1150	200	1975	11	1	HCG	10000	14.95	2.76	0.7	1588	13.9	12		0	0	3	2	2	2		1	1	2	0.656437
16486	女方-盆腔及输卵管因素	6	8	原发性不孕症 双侧输卵管缺如（切除术后） 盆腔粘连（松解术后） 子宫内膜异位症 乙肝病毒携带者	0	69	0.75	27	13	18	31	21.2	31	8.81	10.03	4.17	43	14.47	0.465625	3	150	6	#NULL!	6	900	150	1575	11	0	HCG	10000	19.48	1.61	1.04	2933	17	48	卵巢过度刺激风险OPU48个	1	1	12	10	#NULL!	#NULL!		#NULL!	#NULL!	1	0.270187
12918	女方-排卵障碍	5	4	继发性不孕症 多囊卵巢综合征 不良孕史	1	69	0.784091	45	17	20	28	21.2	37	14.1	7.32	4.52	#NULL!	#NULL!	#NULL!	4	150	5	#NULL!	5	750	150	1200	8	0	HCG	5000	11.25	3.64	1.59	3625	12	28	卵巢过度刺激风险 OPU 28个卵	1	0	16	5	#NULL!	#NULL!		#NULL!	#NULL!	2	#NULL!
11514	女方-盆腔及输卵管因素	6	4	继发性不孕症 盆腔粘连（松解术后） 左侧输卵管妊娠造口术后 多囊卵巢综合征	0	76	0.82	40	14	13	31	21.2	27	5.98	7.13	7.12	33	9.51	0.3	4	150	5	150	6	900	150	1425	10	0	HCG	6000	10.82	1.84	1.07	3361	13	30	卵巢过度刺激风险	1	0	19	8	#NULL!	#NULL!		#NULL!	#NULL!	1	0.155153
15332	女方-盆腔及输卵管因素	6	5	继发性不孕症 左侧输卵管阻塞 不良孕史	0	71	0.82	30	12	18	32	21.2	30	8.02	7.88	4.62	56.78	20.79	0.5125	3	125	7	#NULL!	7	875	125	1250	10	0	艾泽+达必佳	6500	12.54	9.380	1.3	4854	9	16	卵巢过度刺激风险	0	0	8	2	#NULL!	#NULL!		#NULL!	#NULL!	1	0.258946
11620	女方-盆腔及输卵管因素	6	2	继发性不孕症 盆腔粘连 右侧输卵管阻塞 多囊卵巢综合征 不良孕史	0	70	0.864198	40	12	10	28	21.2	22	10.58	7.25	4.9	59.8	23.6	0.46875	4	112.5	5	150	7	862.5	150	1725	12	1	HCG	6000	15.13	3.06	1.32	4936	14	22		1	1	11	7	2	1		1	1	2	0.390907
12341	女方-盆腔及输卵管因素	6	5	继发性不孕症 双侧输卵管阻塞 多囊卵巢综合征	1	85	0.9	37	12	8	30	21.2	20	14.23	7.91	4.23	20	8.28	0.45625	1	112.5	4	150	7	750	150	1500	11	1	艾泽	6500	10.82	9.19	1.0900000000000001	4800	10	23		1	0	10	2	2	0		0	0	2	0.652072
15450	女方-盆腔及输卵管因素	6	1	继发性不孕症 双侧输卵管缺如（切除术后） 多囊卵巢综合征？ 轻型α地中海贫血	0	76	0.8	37	16	18	29	21.2	34	11.25	5.8	3.7	47	28.72	0.271875	1	112.5	5	150	8	1012.5	150	1912.5	14	1	艾泽	6500	12.55	2.29	0.73	2178	15.5	19		0	0	11	6	1	1		1	1	2	0.421656
15118	女方-排卵障碍	5	4	继发性不孕症 多囊卵巢综合征 胰岛素抵抗	1	80	0.9	45	9	27	30	21.2	36	11.15	4.26	5.49	37	12.54	0.171875	1	112.5	6	#NULL!	6	675	112.5	1012.5	9	0	HCG+达菲林	2000	15.15	1.6	1.5	4936	8.4	25	宫腔因素 (内膜薄)	1	0	8	0	#NULL!	#NULL!		#NULL!	#NULL!	2	0.42773
16509	女方-排卵障碍	5	8	原发性不孕症 多囊卵巢综合征 胰岛素抵抗	1	71	0.77	40	20	13	28	21.2	33	12.93	9.34	4.28	51	17.8	0.928125	1	112.5	5	#NULL!	5	562.5	112.5	1200	10	0	HCG	8000	9.720	1.04	0.94	2282	#NULL!	16		0	0	9	3	2	0		0	0	2	0.559279
11620	女方-盆腔及输卵管因素	6	2	继发性不孕症 盆腔粘连 右侧输卵管阻塞 多囊卵巢综合征 不良孕史	1	65	0.8	40	14	10	28	21.2	24	10.79	7.6	4.9	59.8	23.6	0.46875	4	112.5	5	112.5	4	1012.5	112.5	1012.5	9	0	HCG+达菲林	10000	23.31	2.52	1.04	1548	#NULL!	15		0	0	6	2	2	0		0	0	2	0.398009
16054	女方-多重因素	5	4	原发性不孕症 左侧输卵管阻塞 多囊卵巢综合征	1	72	0.782609	45	12	12	27	21.2	24	5.06	6.79	15.06	74.27	11.88	0.834375	2	112.5	4	#NULL!	4	450	112.5	900	8	0	达菲林	0.2	7.96	3.43	2.4700000000000002	4839	9.3	16		0	0	10	10	1	1		1	1	1	0.135655
15173	双方-因素	3	8	继发性不孕症 多囊卵巢综合征	0	65	0.72	37	14	13	39	21.2	27	5.72	5.54	5.38	43	14.84	0.34	4	112.5	7	#NULL!	7	787.5	112.5	1237.5	11	0	艾泽	6500	10.03	2.88	0.65	3719	11.7	12	其它宫颈重糜烂触血明显	0	0	3	0	#NULL!	#NULL!		#NULL!	#NULL!	1	0.205121
19665	女方-排卵障碍	5	4	原发性不孕症 多囊卵巢综合征 胰岛素抵抗 α地中海贫血	1	67	0.72043	45	14	30	28	21.2	44	14.02	5.67	20.87	45	20.68	0.540625	1	100	5	125	8	875	125	1250	12	1	达菲林	0.2	8.99	4.96	0.96	4936	9.5	16		0	0	7	6	1	1		1	1	2	0.614042
23026	女方-盆腔及输卵管因素	6	7	原发性不孕症 盆腔粘连（松解术后） 双侧输卵管阻塞（造口术后） 多发性子宫内膜息肉（电切术后）	0	70	0.78	30	8	18	31	21.2	26	10.01	6	4.33	39	16.86	0.509375	3	100	4	137.5	7	812.5	137.5	1200	12	1	HCG	10000	17.79	4.150	1.0900000000000001	2705	11	13		0	0	8	4	2	2		1	1	2	0.393235
12319	女方-排卵障碍	5	2	继发性不孕症 多囊卵巢综合征 胰岛素抵抗 不良孕史 乙肝病毒携带者	0	70	0.8	90	11	15	30	21.2	26	6	6.49	8.45	70	12.6	0.896875	2	100	6	#NULL!	6	600	100	1100	11	0	HCG	10000	7.51	1.04	0.85	4901	9.699	37	卵巢过度刺激风险	1	0	24	7	#NULL!	#NULL!		#NULL!	#NULL!	1	0.191101
8317	女方-盆腔及输卵管因素	6	7	原发性不孕症 盆腔粘连（松解术后） 双侧输卵管伞端造口术后 多囊卵巢综合征 右侧卵巢混合性回声性质待查	1	63	0.797468	37	23	16	37	21.2	39	5.48	8.64	3.82	24	17.62	0.578125	4	100	5	#NULL!	5	500	100	900	9	0	达菲林	0.2	7.11	3.8	1.96	4901	7.7	24		1	0	11	4	3	0		0	0	1	0.165737
19274	女方-排卵障碍	4	2	原发性不孕症 多囊卵巢综合征 不良孕史	1	67	0.797619	30	17	14	27	21.1	31	13.7	5.83	9.58	#NULL!	4.03	0.459375	3	150	4	187.5	6	975	187.5	1325	9	0	HCG+达菲林	2000	14.84	1.91	1.19	4936	9	30	卵巢过度刺激风险	1	0	8	1	#NULL!	#NULL!		#NULL!	#NULL!	2	0.589743
16051	双方-因素	3	6	继发性不孕症 盆腔粘连（松解术后） 双侧输卵管阻塞 左侧输卵管积水（清除术后） 多囊卵巢综合征？ 子宫内膜息肉（诊刮术后）	0	75	0.88	30	13	17	30	21.1	30	14.59	7.79	5.89	40	10.74	0.38125	3	150	6	#NULL!	6	900	150	1575	11	0	HCG+达菲林	10000	7.78	1.96	0.51	944	11.7	20		0	0	2	0	#NULL!	#NULL!		#NULL!	#NULL!	2	0.650106
20654	男方-少弱精症	2	3	原发性不孕症 多囊卵巢综合征	1	73	0.82	40	15	13	27	21.1	28	6.37	9.64	4.31	28	42.61	0.6625	4	125	4	#NULL!	4	500	125	1000	9	0	艾泽	6500	9.35	1.03	0.47	2004	8	12		0	0	5	2	2	2		1	1	1	0.15076
16521	女方-排卵障碍	4	5	继发性不孕症 多囊卵巢综合征 不良孕史 疤痕子宫	1	71	0.76	40	10	15	29	21.1	25	13.24	6.8	5.26	20	9.76	0.653125	1	112.5	4	150	6	900	150	1500	11	1	HCG	2000	14.31	3.02	1.47	3697	11	29	OHSS	1	0	7	7	#NULL!	#NULL!		#NULL!	#NULL!	2	0.59771
12530	女方-盆腔及输卵管因素	6	3	原发性不孕症 多囊卵巢	1	70	0.82	60	12	15	26	21.1	27	14.88	7.24	3.27	28	11.74	0.26875	4	112.5	4	112.5	7	787.5	112.5	1237.5	11	0	艾泽	6500	12.73	1.149	3.12	4936	11	8		0	0	7	2	2	1		1	1	2	0.630211
11375	女方-盆腔及输卵管因素	6	2	原发性不孕症PCO+HA 盆腔粘连（松解术后） 左侧输卵管阻塞（修复术后） 右侧输卵管不全阻塞	0	70	0.86		28	24	30	21.1	52	12.91	3.48	11.61	71	25.56	0.8375	3	112.5	5	112.5	5	1012.5	112.5	1012.5	9	0	HCG	6000	14.11	2.93	2.79	3878	15	15		0	0	12	8	#NULL!	#NULL!		#NULL!	#NULL!	2	0.596477
13947	女方-盆腔及输卵管因素	6	1	继发性不孕症 双侧输卵管缺如（切除术后） 疤痕子宫	1	78	0.86		12	10	37	21.1	22	7.62	6.35	4.1	22	5.13	0.3875	3	112.5	5	112.5	7	787.5	112.5	1125	8	0	HCG	2000	21.54	1.25	3.53	4158	9.8	13		0	0	7	3	2	2		1	1	1	0.287359
14722	女方-多重因素	3	5	原发性不孕症 盆腔粘连（松解术后） 多囊卵巢综合征 胰岛素抵抗 糖耐量减低 乙肝病毒携带者	1	79	0.908046	90	27	24	32	21.1	51	8.95	5.02	6.9	45	20.64	0.58125	1	112.5	5	#NULL!	5	562.5	112.5	900	8	0	HCG	10000	16.07	1.25	0.96	2868	12	19		0	0	2	1	#NULL!	#NULL!		#NULL!	#NULL!	1	0.311319
16807	男方-严重少弱精症	2	3	原发性不孕症 多囊卵巢综合征	1	75	0.872093	45	12	15	35	21.1	27	7.47	5.39	13.95	69	12.35	0.4625	4	112.5	4	#NULL!	4	450	112.5	1050	8	0	HCG	10000	12	8.02	1.45	2568	10	8		0	0	2	1	2	1		1	1	1	0.270825
17936	女方-盆腔及输卵管因素	6	2	继发性不孕症 左侧输卵管不全阻塞 右侧输卵管炎	1	77	0.88	28	12	14	26	21.1	26	15.13	7.88	5.04	39	10.99	0.6875	3	100	5	125	6	1000	125	1300	11	1	HCG	6000	16.59	1.79	1.58	4800	11.4	17		0	0	6	5	2	2		1	1	2	0.680951
21412	双方-因素	3	1	继发性不孕症 右侧输卵管切除术后 多囊卵巢综合征 弓形子宫 盆腔粘连松解术后 α地中海贫血	1	78	0.84	37	20	17	30	21.1	37	9.17	6.44	10.33	35	13.52	0.728125	3	100	5	#NULL!	5	500	100	800	8	0	HCG	5000	11.32	0.62	1.27	4936	17	16		0	0	8	8	2	2		1	1	1	0.326879
14722	女方-多重因素	5	6	原发性不孕症 盆腔粘连（松解术后） 双侧输卵管不全阻塞（造口术后） 多囊卵巢综合征 胰岛素抵抗 子宫内膜息肉（诊刮术后） 不良孕史（IVF-FET助孕） 乙肝病毒携带者	0	79	0.91	90	27	24	33	21.1	51	9.26	5.72	6.54	30	12.22	0.390625	1	100	5	#NULL!	5	500	100	740	8	0	HCG	10000	12.26	4.389	1.25	3746	9	24		0	0	10	4	#NULL!	#NULL!		#NULL!	#NULL!	1	0.314623
15851	女方-盆腔及输卵管因素	6	1	原发性不孕症 盆腔粘连（松解术后） 双侧输卵管缺如（切除术后） 多囊卵巢综合征	0	80	0.89	40	17	11	23	21.1	28	7.92	7.9	4.68	40	61.5	0.31875	1	100	6	#NULL!	6	600	100	1000	10	0	艾泽+达必佳	6500				3543	#NULL!	25		0	0	8	2	#NULL!	#NULL!		#NULL!	#NULL!	1	0.177772
11748	女方-多重因素	5	3	原发性不孕症 左侧输卵管阻塞 右侧输卵管慢性炎症 多囊卵巢综合征 不良孕史	1	74	0.8	90	10	11	29	21	21	12.37	10.45	7.62	47	16.29	1.17812	1	200	4	225	5	1475	225	1575	9	1	HCG	4000	9	1.149	1.43	4800	8.1	10		0	0	7	1	2	0		0	0	2	0.556667
15057	女方-排卵障碍	4	4	原发性不孕症 胰岛素抵抗	0	78	0.92	60	8	8	32	21	16	5.56	7.75	2.39	48	21.47	0.396875	4	150	6	#NULL!	6	900	150	1500	10	0	达菲林	0.2	7.68	1.21	0.69	2714	15	6		0	0	2	0	2	1		1	1	1	0.152324
14724	女方-排卵障碍	4	2	原发性不孕症 多囊卵巢综合征 宫颈上皮内肿瘤Ⅰ级（电灼术后）	0	73	0.83	37	7	20	36	21	27	5.68	4.93	4.26	44	27.75	0.453125	4	112.5	4	#NULL!	4	450	112.5	1237.5	11	0	HCG	10000	8.119	1.29	0.59	1996	11.8	21		0	0	7	4	2	1	早期自然流产	1	0	1	0.190673
18670	女方-盆腔及输卵管因素	6	1	继发性不孕症 盆腔炎性疾病后遗症 多囊卵巢综合征 左侧输卵管切除术后 复发性流产 胰岛素抵抗	1	75	0.82	35	14	15	32	21	29	13.35	7.48	22.03	86	29.41	0.565625	1	100	4	150	6	700	150	1200	8	1	艾泽	6500	14.14	0.74	0.85	3347	11.6	21	卵巢过度刺激风险	0	0	8	4	#NULL!	#NULL!		#NULL!	#NULL!	2	0.719172
15074	女方-排卵障碍	5	2	原发性不孕症 多囊卵巢综合征	1	71	0.81	30	19	16	33	21	35	11.65	8.63	12.8	14.2	25.15	0.334375	3	100	4	125	6	650	125	1150	9	1	HCG+达菲林	2000	9.67	7.01	0.68	4800	10.9	9		0	0	3	3	2	1	早期自然流产	1	0	2	0.455519
17903	女方-多重因素	4	4	原发性不孕症 盆腔粘连（松解术后） 子宫内膜异位症（点灼术后） 双侧输卵管不全阻塞 多囊卵巢综合症 内膜息肉（剔除术后）	0	65	0.74	32	15	8	29	21	23	9.27	3.11	1.03	#NULL!	45.83	0.58125	3	100	5	125	6	625	125	1250	11	1	HCG	6000	22.44	1.28	3.7	4854	14	27	卵巢过度刺激风险	1	0	11	3	#NULL!	#NULL!		#NULL!	#NULL!	1	0.359833
14963	女方-多重因素	5	6	原发性不孕症 盆腔粘连（松解术后） 双侧输卵管阻塞 多发性子宫肌瘤（剔除术后） 多囊卵巢综合征	1	74	0.87	60	20	19	30	21	39	7.36	8.7	5.76	25	37.39	0.525	4	100	6	#NULL!	6	600	100	1100	11	0	HCG	10000	17.47	3.07	0.9	3284	18	8	取消取卵	0	0	7	5	#NULL!	#NULL!		#NULL!	#NULL!	1	0.191889
16837	女方-多重因素	6	0.5	左侧输卵管缺如（切除术后） 肠粘连（松解术后） 多囊卵巢综合征？	1	78	0.85	30	20	16	23	21	36	9.13	6.29	3.41	23	8.3	0.990625	1	100	5	#NULL!	5	500	100	900	9	0	达菲林	0.2	10.73	4.92	1.26	2821	10	9		0	0	2	0	2	1		1	1	1	0.286908
9448	女方-多重因素	5	6	原发性不孕症 双侧输卵管阻塞 多囊卵巢综合征 胰岛素抵抗	1	73	0.784946	30	14	15	27	20.9	29	9.24	8.39	11.39	47	9.5	0.55	1	150	5	#NULL!	5	750	150	1012	9	0	HCG	6000	9.93	0.47	1.55	4493	15	20		0	0	7	2	#NULL!	#NULL!		#NULL!	#NULL!	1	0.275797
12557	女方-盆腔及输卵管因素	6	2	原发性不孕症 左侧输卵管阻塞	1	68	0.75	30	10	10	30	20.8	20	10.37	8.57	2.29	79	9.63	0.7875	3	150	5	#NULL!	5	750	150	1350	9	0	HCG	6000	17.39	1.48	1.31	4837	10.7	23		0	0	14	7	2	0	异位妊娠	0	0	2	0.402619
9850	双方-因素	3	2	原发性不孕症 左侧输卵管阻塞	1	72	0.83		10	13	30	20.8	23	10.39	8.06	5.26	41	21.51	0.790625	3	150	5	#NULL!	5	750	150	1350	9	0	艾泽	6500	10.14	3.08	1.17	3050	12	23	卵巢过度刺激风险 OPU 23个	0	0	11	1	#NULL!	#NULL!		#NULL!	#NULL!	2	0.404889
21733	男方-畸精症	2	3	原发性不孕症 多囊卵巢	0	71	0.82	30	10	9	26	20.8	19	10.08	6.7	4.35	56	17.86	0.621875	3	150	4	150	5	750	150	1200	8	0	HCG	10000	28.51	2.549	0.81	2895	12	36	卵巢过度刺激风险	1	0	13	7	#NULL!	#NULL!		#NULL!	#NULL!	2	0.349879
12155	女方-盆腔及输卵管因素	6	2	继发性不孕症 左侧输卵管妊娠流产后 多囊卵巢综合征 不良孕史 鞍形子宫	1	78	0.906977	60	18	20	35	20.8	38	15.24	7.35	5.11	23	5.53	0.665625	1	150	5	#NULL!	5	750	150	1350	9	0	HCG+达菲林	2000	9.86	3.37	0.76	1543	9	13	卵巢过度刺激风险,黄体酮水平上升 P:3.33	0	0	4	2	#NULL!	#NULL!		#NULL!	#NULL!	2	0.739169
15999	女方-盆腔及输卵管因素	6	6	原发性不孕症 盆腔粘连 双侧输卵管阻塞 宫腔粘连（松解术后）	0	71	0.76		5	12	30	20.8	17	11.63	7.43	7	55	13.03	0.4875	3	150	4	#NULL!	4	600	150	1050	7	0	HCG	10000	11.6	4.269	0.7	1489	10.6	19	宫腔因素 (内膜薄)	0	0	8	6	#NULL!	#NULL!		#NULL!	#NULL!	2	0.474305
15320	双方-因素	3	1	继发性不孕症 盆腔粘连（松解术后） 双侧输卵管阻塞 多囊卵巢综合征 染色体：47XXX[2]/46XX[48] 乙肝病毒携带者	1	69	0.78	45	16	15	28	20.8	31	5.45	4.03	9.39	31	11.79	0.509375	4	150	5	#NULL!	5	750	150	1100	8	0	HCG	5000	11.76	1.159	1.36	5060	9.5	18		0	0	11	8	2	2		1	1	1	0.138162
12122	女方-盆腔及输卵管因素	6	3	原发性不孕症 盆腔粘连（松解术后） 左侧输卵管缺如（切除术后） 右侧输卵管阻塞 反复种植失败 轻型α地中海贫血	0	70	0.75	90	10	12	37	20.8	22	6.19	6.71	16.64	#NULL!	10.5	0.609375	4	150	6	#NULL!	6	900	150	1650	11	0	HCG	4000	13.59	1.88	1.67	4839	18	11		0	0	2	2	2	0	异位妊娠	0	0	1	0.218443
13206	女方-多重因素	6	9	原发性不孕症 盆腔粘连（松解术后） 双侧输卵管缺如（切除术后） 多囊卵巢综合征	0	74	0.8	35	9	12	30	20.8	21	16.7	7.22	4.83	51	14.45	0.628125	1	112.5	5	150	8	1012.5	112.5	1325	10	1	艾泽	6500	11.13	3.48	1.29	2182	#NULL!	9		0	0	2	0	2	0		0	0	2	0.793164
20502	女方-盆腔及输卵管因素	6	4	原发性不孕症 双侧输卵管阻塞 多囊卵巢综合征 G-6-PD缺乏症	1	71	0.79	50	15	20.	29	20.8	35	10.65	9.39	4.49	46	11.97	0.496875	4	112.5	4	125	6	700	125	1050	9	1	HCG+达菲林	10000	7.1	4.230	0.8	987	#NULL!	10		0	0	5	3	2	1		1	1	2	0.350894
16025	女方-盆腔及输卵管因素	6	4	原发性不孕症 多囊卵巢综合征	1	65	0.71	37	15	10	30	20.8	25	10.21	6.3	6.28	20	10.52	0.159375	4	112.5	4	#NULL!	4	450	112.5	1012.5	9	0	HCG	10000	27.34	1.98	1.03	1691	17.2	7		0	0	4	0	2	0		0	0	2	0.345631
15365	女方-盆腔及输卵管因素	6	3	原发性不孕症 左侧输卵管阻塞	0	74	0.88	35	13	19	25	20.8	32	6.58	4.53	3.9	24	#NULL!	0.31875	4	112.5	7	#NULL!	7	787.5	112.5	1350	12	0	达菲林	0.2	12.45	5.5	1.1000000000000001	5110	10	15		0	0	9	6	2	1		1	1	1	0.148196
15563	男方-无精症	2	3	原发性不孕症 右后腹膜单纯性囊肿（剔除术后） 多囊卵巢综合征	1	80	0.888889	44	17	15	31	20.8	32	5.83	8.59	5.7	33	20.39	0.375	4	112.5	4	#NULL!	4	450	112.5	1050	9	0	HCG+达菲林	2000	6.98	1.53	0.33	1502	9.4	14		0	0	2	1	2	0		0	0	1	0.134019
11916	女方-盆腔及输卵管因素	6	1	继发性不孕症 双侧输卵管不全阻塞（左侧输卵管切开取胚术后） 多囊卵巢综合征 乙肝病毒携带者	1	66	0.76	60	12	15	29	20.8	27	9.58	4.83	7.67	45	11.73	0.609375	2	100	4	150	5	550	150	1250	10	1	HCG	6000	11.79	1.38	0.75	4092	13	12		0	0	7	3	2	1		1	1	2	0.351583
18086	双方-因素	3	3	原发性不孕症 右侧输卵管不全阻塞	1	68	0.81	31	15	19	26	20.8	34	10.26	6.06	5.79	31	28.59	0.440625	3	100	4	125	6	650	125	1025	9	1	HCG	6000	15.53	1.57	0.84	3453	10	15	其它 胚胎质量差	0	0	1	0	#NULL!	#NULL!		#NULL!	#NULL!	2	0.328047
17003	女方-排卵障碍	5	2	原发性不孕症 多囊卵巢综合征 弓形子宫？	1	74	0.831461	90	18	18	33	20.7	36	14.13	7.72	4.06	49	10.29	0.4875	4	150	7	#NULL!	7	1050	150	1650	11	0	HCG	10000	12.26	4.389	1.25	3746	9	17		0	0	10	8	2	2		1	1	2	0.636026
18167	女方-盆腔及输卵管因素	6	2	继发性不孕症 双侧输卵管阻塞 α-地中海贫血	0	67	0.73	30	11	8	37	20.7	19	9.9	8.81	4.22	27	14.6	#NULL!	3	150	5	150	7	1050	150	1650	11	0	艾泽	6500	11.48	2.38	0.92	2764	11	28	卵巢过度刺激风险	0	0	10	9	#NULL!	#NULL!		#NULL!	#NULL!	2	#NULL!
14220	女方-盆腔及输卵管因素	6	3	继发性不孕症 双侧输卵管积水 多发性子宫肌瘤 不良孕史 乙肝病毒携带者	0	75	0.82		16	15	36	20.7	31	9.75	8.78	#NULL!	#NULL!	#NULL!	0.484375	3	125	4	150	6	800	150	1425	12	1	达菲林	0.2	12.33	6.7	2.19	4936	8	17	卵巢过度刺激风险 OPU 17个卵	1	0	5	1	#NULL!	#NULL!		#NULL!	#NULL!	2	0.366354
11787	双方-因素	3	10	继发性不孕症 多囊卵巢综合征	0	84	0.88	34	12	10	32	20.7	22	7.44	7.77	7.39	7.39	12.42	0.35625	3	125	4	#NULL!	5	500	100	1400	11	0	HCG	10000	13.75	0.44	1.72	3247	10	17		0	0	8	1	2	1	晚期自然流产	1	0	1	0.213889
12534	女方-多重因素	5	7	原发性不孕症 右侧输卵管不全阻塞？ 多囊卵巢综合征 胰岛素抵抗 高脂血症？	1	75	0.824176	180	20	30	29	20.7	50	15.2	4.77	8.81	42	11.39	0.584375	1	112.5	6	125	7	800	125	1200	11	1	HCG	10000	10.54	3.15	1.01	2256	7.6	7		0	0	12	5	2	1		1	1	2	0.683425
13771	男方-严重少弱精症	2	2	原发性不孕症 多囊卵巢综合征	1	73	0.784946	90	14	20	30	20.7	34	16.7	7.6	3.45	55	25.24	0.478125	1	112.5	4	150	5	600	150	1050	8	1	HCG	10000	13.77	1.72	1.47	1836	12	6		0	0	2	2	2	1	早期自然流产	1	0	2	0.761771
21346	女方-排卵障碍	5	4	继发性不孕症 多囊卵巢综合征	1	70	0.8	45	17	13	25	20.7	30	6.18	8.3	7.4	21.1	921.4	0.22	4	112.5	5	150	6	712.5	150	1462.5	11	1	HCG	8000	8.11	2.89	1.22	4839	13.6	16		0	0	3	2	1	0		0	0	1	0.11213
15715	双方-因素	3	5	继发性不孕症 双侧输卵管阻塞 多囊卵巢综合症 胰岛素抵抗 乙肝病毒携带者	1	79	0.868132	60	11	21	27	20.7	32	8.33	8.3	7.37	45	19.03	0.546875	1	112.5	4	#NULL!	4	450	112.5	1050	8	0	HCG	10000	18.77	26.7	3.15	2947	17	14		0	0	9	1	2	1		1	1	1	0.21978
17164	女方-多重因素	5	10	原发性不孕症 右侧输卵管不完全阻塞 盆腔子宫内膜异位症（电凝后） 子宫平滑肌瘤（剔除术后） β地中海贫血	0	92	0.92	90	6	3	27	20.7	9	14.04	7.72	4.17	27	11.76	0.25	1	100	4	150	11	1450	225	2250	15	1	达必佳	0.2	9.27	7.71	3.6	4839	10	20		0	0	9	7	2	1		1	1	2	0.590472
14209	女方-盆腔及输卵管因素	6	5	原发性不孕症 双侧输卵管阻塞 多囊卵巢综合征	1	72	0.782609	42	20	18	30	20.7	38	16.7	5.4	15.87	43	17.49	0.625	1	100	4	125	5	775	125	1275	11	1	HCG	10000	12	8.02	1.45	2568	10	18		0	0	11	4	2	0	异位妊娠	0	0	2	0.784889
11803	女方-盆腔及输卵管因素	6	1	继发性不孕症 盆腔粘连（松解术后） 双侧输卵管不全阻塞	1	76	0.88	30	15	13	27	20.7	28	5.87	5.15	3.11	83	11.71	0.646875	3	100	3	150	5	750	150	1200	8	1	达菲林	0.2	9.61	1.01	0.74	2502	15.3	6		0	0	2	2	2	0		0	0	1	0.149032
15506	女方-排卵障碍	5	3	原发性不孕症 多囊卵巢综合征	1	74	0.822222	60	13	15	35	20.7	28	5.15	7.18	7.08	52	17.1	0.6375	3	100	4	#NULL!	4	400	100	1050	7	0	艾泽	6500	7.03	2.09	0.47	2453	12	7		0	0	4	3	1	1		1	1	1	0.153348
18412	男方-无精症	2	2	原发性不孕症	1	#NULL!	#NULL!		10	28	28	20.6	38	11.57	4.76	5.99	22	10.98	0.46875	3	150	5	#NULL!	5	750	150	1350	9	0	达菲林	0.2	12.11	2.279	1.22	4936	14	16		0	0	6	3	2	1		1	1	2	0.434731
12616	女方-盆腔及输卵管因素	6	5	原发性不孕症 双侧输卵管不全阻塞 子宫内膜息肉（诊刮术后） 多囊卵巢综合征	0	71	0.8	30	15	16	35	20.6	31	9.91	5.48	15.78	45.44	6.87	0.49375	3	150	5	150	5	1500	150	1387.5	10	0	HCG	3000	7.38	2.42	0.95	4800	15.5	21	卵巢过度刺激风险	1	0	7	2	#NULL!	#NULL!		#NULL!	#NULL!	2	0.398368
14830	双方-因素	3	5	继发性不孕症 多囊卵巢综合征 子宫肌瘤（剔除术后） 习惯性流产 糖耐量受损 胰岛素抵抗 乙肝病毒携带者	0	80	0.93	37	13	8	27	20.6	21	10.68	7.07	2.78	31	13.24	0.821875	2	112.5	4	#NULL!	4	450	112.5	675	7	0	艾泽	6500	21.02	7.38	3.93	3868	11	43	卵巢过度刺激风险 OPU 43个卵	1	1	10	4	#NULL!	#NULL!		#NULL!	#NULL!	2	0.403801
13623	女方-盆腔及输卵管因素	6	5	继发性不孕症 盆腔子宫内膜异位症（电灼术后） 多囊卵巢综合征 胰岛素抵抗 疤痕子宫（修补术后） 不良孕史	0	69	0.8	20	14	10	31	20.6	24	7.64	7.81	2.92	62	11.83	0.471875	4	112.5	6	#NULL!	6	675	112.5	1350	13	0	HCG	4000	6.44	0.75	1.47	2110	9	15		0	0	5	4	1	1		1	1	1	0.219412
13892	女方-盆腔及输卵管因素	6	1	继发性不孕症 左侧输卵管阻塞（整形术后） 子宫肌瘤（剔除术后）	0	76	0.84	37	9	5	27	20.6	14	8.25	7.31	6.35	63	23.1	0.759375	2	100	5	112.5	7	725	112.5	1200	12	1	HCG	10000	5.48	3.68	0.83	2025	10.8	10		0	0	2	1	2	0		0	0	1	0.258502
17681	女方-盆腔及输卵管因素	6	2	继发性不孕症 左侧输卵管开窗妊娠物清除术后	0	87	0.87	30	10	12	22	20.5	22	12.56	5.88	10.27	20	22.75	0.759375	3	150	5	#NULL!	5	750	150	1500	10	0	艾泽	6500	26.25	1.75	0.49	2416	#NULL!	24		0	0	9	5	2	0		0	0	2	0.482607
14218	女方-多重因素	5	5	原发性不孕症 盆腔粘连（松解术后） 子宫内膜异位症（电灼术后） 左侧输卵管阻塞（造口术后） 右侧输卵管炎	0	74	0.79		12	16	33	20.5	28	8.8	5.86	4.64	47	13.99	0.565625	3	150	7	#NULL!	5	1050	150	1650	11	0	HCG	10000		1.59	0.55000000000000004	2670	16	27	卵巢过度刺激风险 OPU 27个卵	0	0	9	5	#NULL!	#NULL!		#NULL!	#NULL!	1	0.313487
20493	男方-严重少弱精症	2	4	原发性不孕症 多囊卵巢综合征	1	70	0.76	40	10	15	27	20.5	25	7.09	6.74	7.1	20	17.77	0.371875	4	125	4	#NULL!	4	500	125	1050	10	0	HCG+达菲林	8000	12.34	2.430	2.08	4854	11	16		0	0	8	8	2	1	晚期	1	0	1	0.167613
17808	女方-排卵障碍	5	0	β型地中海贫血	0	69	0.8	60	11	10	31	20.5	21	7.85	8.26	4.7	33	11.16	0.66875	1	112.5	5	150	7	862.5	150	1650	12	1	HCG	4000	12.41	2.34	1.35	3992	13	10		0	0	5	3	1	1		1	1	1	0.241636
14394	女方-盆腔及输卵管因素	6	6	原发性不孕症 左侧输卵管阻塞（造口术后） 右侧输卵管不全阻塞（修复整形术后） 盆腔粘连（松解术后） G-6-PD缺乏症	0	67	0.76		20	13	27	20.5	33	7.58	3.54	2.91	28.68	17.44	0.634375	3	112.5	5	#NULL!	5	562.5	112.5	1237.5	11	0	艾泽	6500	19.28	1.43	1.06	4288	8	28	卵巢过度刺激风险 OPU 28个卵	1	0	10	5	#NULL!	#NULL!		#NULL!	#NULL!	1	0.219498
16427	女方-排卵障碍	4	1	继发性不孕症 多囊卵巢综合征 复发性流产	1	76	0.85	30	15	12	29	20.5	27	14.99	6.78	9.24	34	20.29	0.61875	3	100	6	125	7	725	125	1000	10	1	艾泽	6500	15	1.7	1.49	4453	10.4	14		0	0	9	8	2	2		1	1	2	0.680696
17658	女方-盆腔及输卵管因素	4	3	左侧输卵管缺如（切除术后） 多囊卵巢综合症. 盆腔粘连？	1	68	0.76	60	17	21	33	20.5	38	13.24	8.6	18.29	73	6.49	0.8375	1	100	5	125	9	1625	125	1625	14	1	艾泽	6500	10.96	0.88	1.44	1849	12	13		0	0	10	6	1	0		0	0	2	0.592844
15389	女方-盆腔及输卵管因素	6	9	原发性不孕症 左输卵管积水 右输卵管不全阻塞 盆腔粘连松解术后 多囊卵巢综合征	0	90	0.82	60	12	15	35	20.5	27	7.34	5.69	4.52	42	14.35	0.421875	4	100	7	#NULL!	7	700	100	900	9	0	HCG	4000	9.92	1.01	0.45	4854	10	20	卵巢过度刺激风险 OPU 20个卵	1	0	11	9	#NULL!	#NULL!		#NULL!	#NULL!	1	0.239811
19649	女方-多重因素	5	5	原发性不孕症 双侧输卵管不全阻塞 多囊卵巢综合征 胰岛素抵抗 地中海贫血？	1	73	0.776596	90	12	12	33	20.4	24	7.13	7.31	11.5	32	#NULL!	0.34	4	150	5	#NULL!	5	750	150	1200	8	0	达菲林	0.2	12.8	5.44	1.61	4856	9.6	16		0	0	9	5	1	1		1	1	1	0.198578
19299	女方-排卵障碍	5	7	继发性不孕症 多囊卵巢综合征 子宫肌瘤 子宫内膜息肉（刮除术后） 原发性高血压病	1	75	0.88		13	6	39	20.4	19	5.48	6.23	3.65	41.7	8.1	0.278125	4	150	5	#NULL!	5	750	150	1600	9	0	艾泽	6500	7.31	13.3	0.76	2774	17	10		0	0	8	2	1	1		1	1	1	0.174495
18781	女方-排卵障碍	4	2	继发性不孕症 多囊卵巢综合征 胰岛素抵抗 不良孕史	1	64	0.72	50	17	13	26	20.4	30	12.97	7.52	17.41	40	6.07	0.5125	4	125	4	150	5	650	150	1125	9	1	HCG	10000	10.29	1.68	0.67	4208	11	18	卵巢过度刺激风险	0	0	9	2	#NULL!	#NULL!		#NULL!	#NULL!	2	0.490504
12783	男方-无精症	2	1	原发性不孕症 多囊卵巢综合征 衣原体感染	1	64	0.719101	40	14	15	36	20.4	29	12.25	9.55	8.1	43	11.93	0.484375	1	125	5	150	5	625	125	1950	13	0	HCG	8000	15.73	6.25	1.2	5110	11	16		0	0	8	1	2	1		1	1	2	0.518924
20924	女方-排卵障碍	5	4	继发性不孕症 多囊卵巢综合征 β-地中海贫血 乙肝病毒携带者	1	73	0.81	60	12	15	28	20.4	27	18	6.81	13.73	32	7.49	1.18125	1	112.5	4	150	5	600	150	1050	8	1	艾泽	6500	9.220	1.7	1.31	4276	9.6	28	OHSS	1	0	8	1	#NULL!	#NULL!		#NULL!	#NULL!	2	0.854538
21077	女方-排卵障碍	5	5	继发性不孕症 空腹血糖调节受损 不良孕史（葡萄胎） 多囊卵巢综合征	0	69	0.79	37	10	23	31	20.4	33	12.88	6.2	3.89	49	48.39	1.0125	3	112.5	5	125	7	812.5	112.5	1650	14	1	艾泽+达菲林	6500	18.16	2.1	0.94	4260	10.6	16		0	0	8	2	2	0		0	0	2	0.596326
13719	女方-盆腔及输卵管因素	6	5	原发性不孕症 右侧输卵管阻塞 左侧输卵管积水 胰岛素抵抗	0	67	0.73	30	19	17	31	20.4	36	16.52	3.77	7.21	#NULL!	18.33	0.534375	3	112.5	5	150	7	862.5	150	1375	11	1	HCG	10000	19.53	3.09	0.85	1264	13	16		0	0	7	2	2	0		0	0	2	0.782926
14046	女方-盆腔及输卵管因素	6	4	原发性不孕症 盆腔粘连（松解术后） 双侧输卵管缺如（切除术后）	1	69	0.82	60	6	10	26	20.4	16	12.85	7.75	6.58	#NULL!	20.18	0.609375	4	112.5	4	112.5	6	787.5	112.5	1150	8	0	HCG	10000	16.26	3.06	1.01	2579	6.6	18		0	0	9	7	2	0		0	0	2	0.512932
18453	女方-多重因素	6	2	继发性不孕症 多囊卵巢综合征 左侧输卵管不全阻塞 轻型地中海贫血？ G-6-PD缺乏症？	1	#NULL!	#NULL!		12	14	25	20.4	26	7.88	8.48	6.47	23	8.78	0.584375	2	112.5	5	#NULL!	5	562.5	112.5	1275	11	0	HCG	4000	14.24	2.59	0.96	4854	12	5		0	0	1	0	1	1		1	1	1	0.186321
14125	双方-因素	3	7	原发性不孕症 多囊卵巢综合征 胰岛素抵抗	1	68	0.764045	38	15	17	28	20.4	32	6.31	7.52	9.87	28	5.04	0.3875	4	112.5	4	#NULL!	4	450	112.5	2250	12	0	HCG	6000	9.619	2.58	0.62	2346	13	10		0	0	2	0	2	0		0	0	1	0.133812
13407	女方-盆腔及输卵管因素	6	5	原发性不孕症 双侧输卵管缺如（切除术后） 盆腔粘连（松解术后） 多囊卵巢综合征 轻型α地中海贫血 乙肝病毒携带者	0	76	0.83		23	8	30	20.4	31	9.76	3.3	4.58	33	12.18	0.290625	4	100	4	125	6	650	125	1250	10	1	HCG	4000	11.27	3.19	1.41	4936	16	18		0	0	6	6	2	0		0	0	2	0.336165
18125	女方-盆腔及输卵管因素	6	2	原发性不孕症 左侧输卵管积水并阻塞 多囊卵巢综合征	1	70	0.73	90	23	19	27	20.4	42	13.02	5.74	4.06	30	20.06	0.721875	1	100	4	125	6	650	125	1025	9	1	HCG	3000	12.31	2.509	1.91	2295	13	14		0	0	5	3	2	0	异位妊娠	0	0	2	0.525991
18583	女方-排卵障碍	5	3	原发性不孕症 多囊卵巢综合征	1	73	0.8	60	18	26	30	20.4	44	15.96	10.16	19.76	65.42	31.08	0.86875	1	100	4	100	6	700	100	750	8	0	HCG	6000	15.47	1.120	1.79	3336	15	21		0	0	9	6	1	1		1	1	2	0.710243
15402	女方-盆腔及输卵管因素	6	1	继发性不孕症 右侧输卵管阻塞 多囊卵巢综合征 空腹血糖调节受损	1	78	0.829787	40	12	15	35	20.4	27	10.69	9.95	4.1	40	9.39	0.3375	4	100	4	#NULL!	4	400	100	1150	9	0	HCG	10000	16.76	1.120	0.54	3084	6.9	19	黄体酮水平上升 p:2.33	0	0	2	1	#NULL!	#NULL!		#NULL!	#NULL!	2	0.386122
12695	女方-盆腔及输卵管因素	6	1	继发性不孕症 左侧输卵管缺如（切除术后） 右侧输卵管阻塞？ 左卵巢囊肿（剥除术后） 多囊卵巢综合征 不良孕史	1	71	0.816092	60	12	14	27	20.4	26	9.04	8.24	8.52	49	11.63	0.671875	4	100	5	#NULL!	5	500	100	850	9	0	达菲林	0.2	9.68	6.24	1.29	5110	13	19		0	0	13	8	2	0		0	0	1	0.264292
13995	双方-因素	3	6	原发性不孕症 多囊卵巢综合征？ 轻型α地中海贫血	0	72	0.82	35	15	14	27	20.4	29	8.85	5.83	4.45	4.7	16.52	0.50625	4	100	6	#NULL!	6	600	100	1100	11	0	达菲林	0.2	10.57	2.66	1.71	4936	12	11		0	0	4	2	2	2		1	1	1	0.257139
18477	女方-排卵障碍	4	14	继发不孕症 不良孕史	0	#NULL!	#NULL!		12	16	39	20.3	28	5.01	9.45	5.61	35.8	11.56	0.21	4	150	4	#NULL!	4	600	150	1500	10	0	达菲林	0.2	6.95	5.13	2.62	2839	9.5	21		0	0	8	5	2	1	早期自然流产	1	0	1	0.126842
5117	女方-多重因素	5	3	原发性不孕症 盆腔粘连（松解术后） 双侧输卵管缺如（切除术后） 盆腔结核（治疗后） 子宫内膜结核（规范化治疗后） 多囊卵巢综合征 胰岛素抵抗	0	68	0.73	45	11	9	28	20.3	20	5.94	6.38	6.88	32	15.13	0.740625	4	150	6	#NULL!	6	900	150	1350	9	0	HCG	10000	8.25	1.28	1.01	2377	8.699	12		0	0	11	5	2	1	早期自然流产	1	0	1	0.153393
17392	男方-少弱精症	2	1	继发性不孕症 多囊卵巢综合征	1	76	0.86	37	17	16	29	20.3	33	8.56	8.85	6.13	23	10.76	0.315625	3	150	4	150	6	900	150	1650	11	0	HCG	10000	18.64	2.09	1.48	1672	12.7	14		0	0	7	7	1	1		1	1	1	0.211674
4915	双方-因素	3	6	原发不孕症 多囊卵巢综合征 胰岛素抵抗 疤痕子宫（IVF-ET术后）	1	67	0.736264	40	20	20	32	20.3	40	13.02	6.53	10.06	52	7.91	0.36875	4	125	5	150	6	750	150	1200	9	1	达菲林	0.2	6.29	2.049	0.16	5110	12.6	34	卵巢过度刺激风险 OPU 34个卵	1	1	20	18	#NULL!	#NULL!		#NULL!	#NULL!	2	0.530149
16187	双方-因素	3	2	继发性不孕症不良孕史 G6PD缺乏症？	0	65	0.7	35	11	22	26	20.3	33	5.07	7.98	6.42	30	10.87	0.16875	4	125	6	#NULL!	6	750	125	1000	10	0	HCG	4000	13.39	2.85	1.36	3839	11	12		0	0	3	2	2	2		1	1	1	0.0810604
13399	女方-盆腔及输卵管因素	6	2	继发性不孕症 左侧输卵管不完全阻塞	1	74	0.81	180	7	5	27	20.3	12	8.04	7.78	12.74	29	6.48	0.475	4	112.5	4	#NULL!	5	450	150	1050	8	1	HCG	5000	9.19	1.89	1	2854	9.6	14		0	0	10	7	2	0		0	0	1	0.21617
12108	女方-多重因素	5	4	原发性不孕症 左侧输卵管阻塞 多囊卵巢综合征 II型糖尿病 肥胖症 轻型β地中海贫血	0	106	1.02	90	14	16	30	20.3	30	9.54	4.55	3	20	9.72	0.615625	1	100	4	150	6	700	150	2250	14	1	HCG	6000	14.29	1.52	0.68	4384	10	37	卵巢过度刺激风险	1	1	8	0	#NULL!	#NULL!		#NULL!	#NULL!	2	0.621393
19606	女方-排卵障碍	5	5	原发性不孕症 多囊卵巢综合征 染色体嵌合异常	1	#NULL!	#NULL!		11	15	26	20.3	26	16.5	6.21	30.72	42	21.76	0.496875	3	100	7	150	8	850	150	1200	11	1	HCG	6000	11.17	1.97	0.62	4030	13	4		0	0	3	0	2	1		1	1	2	0.731204
17341	双方-因素	3	5	继发性不孕症 多囊卵巢综合征？ 糖耐量异常 不良孕史	1	84	0.88	34	16	10	27	20.3	26	11.7	4.64	7.14	55	18.4	0.4125	3	100	5	150	7	800	150	1150	10	1	HCG	10000	11.85	10.51	1.1499999999999999	2432	12.8	6		0	0	2	1	2	1		1	1	2	0.436489
11105	女方-盆腔及输卵管因素	6	4	继发性不孕症 左侧输卵管阻塞 多囊卵巢综合征	1	66	0.776471	180	13	15	30	20.3	28	10.81	7.71	10.99	58	10.93	0.503125	4	100	5	#NULL!	5	500	100	800	8	0	HCG	2000	10.57	3.35	0.84	3432	5.8	16		0	0	9	4	2	1		1	1	2	0.380179
20843	女方-盆腔及输卵管因素	6	3	原发性不孕症 盆腔炎性疾病后遗症 右侧输卵管阻塞	0	69	0.82	30	23	15	25	20.3	38	10.29	3.61	13.6	#NULL!	16.06	0.81875	3	100	7	#NULL!	7	700	100	925	10	0	HCG	10000	10.28	1.4	0.82	2149	14	19	卵巢过度刺激风险	0	0	6	4	#NULL!	#NULL!		#NULL!	#NULL!	2	0.356747
9752	男方-无精症	2	1	原发性不孕症	1	69	0.79	40	9	11	28	20.3	20	7.39	8.07	3.62	22	12.09	0.246875	4	100	5	#NULL!	5	500	100	800	8	0	HCG+达菲林	2000	10.18	1.03	1.3	4854	12	18	卵巢过度刺激风险	0	0	9	2	1	1		1	1	1	0.169488
17080	女方-多重因素	5	2	继发性不孕症 双侧输卵管阻塞 重度混合型宫腔粘连（术后） 多囊卵巢综合征	1	78	0.87	90	29	17	37	20.3	46	8.91	8.19	15.25	93	5.02	1.04375	1	100	4	#NULL!	4	400	100	800	8	0	艾泽	6500	20.94	1.9	0.66	2640	12	15		0	0	7	2	2	0		0	0	1	0.345087
17060	双方-因素	3	3	原发性不孕症 左侧输卵管不完全阻塞 多囊卵巢综合征	1	76	0.863636	90	12	7	28	20.2	19	11.08	7.17	10.87	20	9.08	0.540625	1	150	5	187.5	7	1125	187.5	2325	12	1	HCG	10000	10.45	4.75	0.69	1794	18	6		0	0	4	4	2	1		1	1	2	0.398202
20922	女方-排卵障碍	6	4	原发性不孕症 右侧输卵管阻塞 子宫肌瘤	0	68	0.71		15	16	30	20.2	31	10.6	5.96	8.98	56	10.12	0.528125	3	150	6	#NULL!	6	900	150	1500	10	0	HCG	6000	9.949	2.25	0.42	4273	11	36	OHSS	1	0	8	3	#NULL!	#NULL!		#NULL!	#NULL!	2	0.378528
18944	女方-排卵障碍	5	9	继发性不孕症 多囊卵巢综合征？ 宫颈口息肉？	1	65	0.73	50	14	5	37	20.2	19	6.53	5.16	4.65	33	16.58	0.665625	4	150	4	#NULL!	4	600	150	1125	9	0	达菲林	0.2	8.17	2.470	1.71	5110	15	27	卵巢过度刺激风险	1	0	0	7	#NULL!	#NULL!		#NULL!	#NULL!	1	0.237528
13783	女方-排卵障碍	5	3	原发性不孕症 多囊卵巢综合征 α、β地中海贫血 糖耐量受损	1	76	0.835165	60	20	19	25	20.2	39	16.7	6.93	12.31	34	18.8	0.734375	1	125	4	125	6	750	100	1000	8	0	HCG	10000	9.14	1.54	0.45	1724	10	24		0	0	13	5	1	1		1	1	2	0.727666
20658	女方-盆腔及输卵管因素	6	1	左侧输卵管阻塞 右侧输卵管通而不畅 不良孕史	0	76	0.83	35	12	15	35	20.2	27	14.13	7.29	8.57	22	12.98	0.60625	3	112.5	4	150	9	1200	150	1650	12	1	HCG	6000	10.21	4.97	1.23	3679	15	22	卵巢过度刺激风险	0	0	6	3	#NULL!	#NULL!		#NULL!	#NULL!	2	0.665298
12253	男方-畸精症	2	3	原发性不孕症	0	67	0.78	30	15	11	34	20.2	26	11.66	5.68	7.77	24	14.22	0.340625	3	112.5	5	125	7	812.5	100	1562.5	13	1	HCG	10000	14.92	1.72	1.0900000000000001	2755	10.4	20		0	0	10	8	1	1	自然流产	1	0	2	0.481643
19426	女方-排卵障碍	5	4	原发性不孕症 双侧输卵管阻塞 多囊卵巢综合征	1	77	0.82	180	19	21	29	20.2	40	13.24	7.98	6.01	74	20.76	0.959375	1	100	4	150	6	825	150	1075	10	1	HCG	10000	20.37	2.52	0.79	1058	7.9	21		0	0	9	8	#NULL!	#NULL!		#NULL!	#NULL!	2	0.557215
14776	女方-子宫内膜异位症	6	3	原发性不孕症 子宫内膜异位症（电灼术后） 子宫肌瘤（剔除术后）	0	74	0.78	30	15	13	31	20.2	28	5.48	6.9	5.18	32	12.61	0.265625	3	100	6	#NULL!	6	600	100	1100	11	0	HCG	6000	13.52	1.05	2.15	3961	11.2	24	卵巢过度刺激风险 OPU 24个卵	1	0	8	2	#NULL!	#NULL!		#NULL!	#NULL!	1	0.118581
16860	男方-少弱精症	2	1	继发性不孕症 瘢痕子宫	0	69	0.8	45	8	8	30	20.1	16	8.92	5.82	4.67	18	39.68	0.6875	4	150	5	#NULL!	5	750	150	1875	10	0	HCG	6000				2094	#NULL!	11		0	0	4	3	1	0		0	0	1	0.308907
18264	双方-因素	3	4	原发性不孕症 多囊卵巢综合征 糖耐量异常 胰岛素抵抗	1	69	0.79	35	13	7	31	20.1	20	6.14	9.72	4	25	11.07	0.21875	4	150	4	#NULL!	4	600	150	1200	8	0	HCG	10000	10.29	0.98	1.49	1572	9.199	10		0	0	9	6	2	1		1	1	1	0.126782
19794	女方-排卵障碍	5	0.5	复发性流产 多囊卵巢综合征 染色体罗氏易位	1	66	0.767442	50	30	30	35	20.1	60	5.82	5.95	3.83	37	9.95	0.421875	4	112.5	5	150	7	862.5	150	1650	11	1	HCG+达菲林	2000	12.42	3.34	0.64	3564	9.8	18		0	0	8	3	1	1		1	1	1	0.1338
15595	女方-盆腔及输卵管因素	5	2	原发性不孕症 盆腔粘连？ 多囊卵巢综合征 宫颈CINII级（LEEP术后）	1	67	0.761364	60	12	12	24	20.1	24	12.24	6.1	5.97	38.25	6.62	0.690625	1	100	5	125	7	750	125	1625	12	1	HCGHCG+达菲林	4000	13.64	6.12	2.48	4839	14	24		1	0	12	7	1	1		1	1	2	0.451825
18410	女方-盆腔及输卵管因素	6	2	继发性不孕症 左侧输卵管阻塞 疤痕子宫	1	70	0.83	28	6	12	33	20.1	18	11.64	7.77	6.05	63	6.98	0.38125	1	100	4	125	6	650	125	925	9	1	艾泽	6500	10.34	3.03	0.93	3509	9.1	16		0	0	8	0	2	0		0	0	2	0.460722
15226	女方-盆腔及输卵管因素	6	1	继发性不孕症 左侧输卵管缺如（切除术后） 右侧输卵管阻塞（结扎术后） 多囊卵巢综合征	1	73	0.86	60	19	13	27	20.1	32	6.04	9.47	3.63	38	10.66	0.66875	4	100	4	#NULL!	4	400	100	900	9	0	HCG	10000	23.56	4.769	0.74	2578	14	22	卵巢过度刺激风险 OPU 22个卵	0	0	5	2	#NULL!	#NULL!		#NULL!	#NULL!	1	0.119423
22904	双方-因素	3	10	原发性不孕症 多囊卵巢综合征 胰岛素抵抗 空腹血糖调节受损 肥胖症	1	98	0.92	90	11	14	37	20	25	11.26	9.78	6.94	61	11.32	1.14375	2	150	4	200	7	1200	200	1876	10	1	达菲林	0.2	11.7	0.85	0.35	4936	13.6	16		0	0	3	1	1	1		1	1	2	0.518178
15258	女方-盆腔及输卵管因素	6	2	继发性不孕症 左侧输卵管阻塞 疤痕子宫 G6PD缺乏症	0	70	0.77	30	17	24	27	20	41	12.68	5.15	7.96	37	11.91	0.67	3	150	5	200	8	1350	200	2325	12	1	HCG	10000	22.01	1.52	2.14	2909	10	12		0	0	6	2	2	1		1	1	2	0.48891
15008	男方-严重少弱精症	2	5	原发性不孕症 右侧输卵管不全阻塞 多囊卵巢综合征	0	64	0.78	60	13	15	29	20	28	9.34	9.2	15.3	88	7.99	0.6375	3	150	5	187.5	7	1125	187.5	2250	13	1	达菲林	0.2	8.39	2.63	1.27	1987	9	14		0	0	8	3	2	1	早期自然流产	1	0	2	0.27022
17019	双方-因素	3	8	原发性不孕症 双侧输卵管不全阻塞	1	77	0.87	30	8	13	29	20	21	11.58	8.81	4.1	36	26.77	0.6	3	150	5	#NULL!	5	750	150	1350	9	0	HCG	10000	12.21	1.23	0.56999999999999995	2388	14	31	卵巢过度刺激风险 OPU 31个卵	0	0	15	5	#NULL!	#NULL!		#NULL!	#NULL!	2	0.419278
20669	女方-盆腔及输卵管因素	6	2	继发性不孕症 双侧输卵管炎并左侧阻塞 β地中海贫血	1	68	0.81		12	17	28	20	29	11.5	8.29	3.83	27	22.22	0.6	3	150	6	#NULL!	6	900	150	1300	9	0	HCG+达菲林	10000	12.64	2.31	0.78	2348	9.4	17		0	0	6	0	2	0		0	0	2	0.396878
14761	双方-因素	3	5	原发性不孕症 多囊卵巢综合征	1	72	0.923077	360	17	18	31	20	35	8.92	9.41	16.68	40	12.95	0.45	4	150	4	#NULL!	4	600	150	1200	8	0	达菲林	0.2	10.67	1.24	0.99	4839	11.9	30	卵巢过度刺激风险 OPU 30个卵	1	0	11	4	#NULL!	#NULL!		#NULL!	#NULL!	1	0.238134
9010	女方-盆腔及输卵管因素	6	12	继发性不孕症 左侧输卵管缺如（切除术后） 多囊卵巢综合征 CIN I	1	82	0.85	50	15	20	32	20	35	8.82	8.19	4.48	99	10.29	0.665625	1	150	4	#NULL!	4	600	150	975	7	0	达菲林	0.2	10.21	1.07	0.31	3376	11.5	25	卵巢过度刺激风险	0	0	7	5	2	0		0	0	1	0.267884
9730	双方-因素	3	4	原发性不孕症 多囊卵巢综合征	0	78	0.89	45	9	16	32	20	25	5.48	8.78	7.75	40.6	8.9	0.34	4	150	5	#NULL!	5	750	150	1350	9	0	艾泽	6500	9.75	2.06	1.24	2340	13	17	卵巢过度刺激风险	0	0	13	9	1	1		1	1	1	0.116243
19914	男方-严重少弱精症	2	2	原发性不孕症 多囊卵巢综合征	1	65	0.75	60	10	21	36	20	31	4.57	9	6.38	44	34.3	0.553125	4	150	5	#NULL!	5	750	150	1200	8	0	HCG+达菲林	10000	8.9	1.74	0.64	1994	12.8	21		0	0	8	3	2	2		1	1	1	0.111391
18897	双方-因素	3	2	原发性不孕症 多囊卵巢综合征	1	72	0.83	45	16	18	29	20	34	5.92	5.41	7.19	37	11.49	0.296875	4	125	4	#NULL!	4	500	125	850	7	0	达菲林	0.2	11.11	0.87	0.71	3509	8	19	OHSS	0	0	7	3	#NULL!	#NULL!		#NULL!	#NULL!	1	0.123584
12715	女方-盆腔及输卵管因素	6	1	原发性不孕症 双侧输卵管阻塞（左侧输卵管造口术后）	1	67	0.74	37	22	21	22	20	43	12.58	6.14	5.64	46	9.47	0.271875	4	112.5	5	150	7	862.5	150	1125	9	1	HCG	6000	7.65	1.85	1.1299999999999999	4800	11	37	卵巢过度刺激风险	1	1	11	9	#NULL!	#NULL!		#NULL!	#NULL!	2	0.377417
13918	双方-因素	3	5	继发性不孕症 多囊卵巢综合征 胰岛素抵抗	1	68	0.77	60	25	12	26	20	37	13.32	6.07	5.85	46	6.87	0.35625	4	112.5	5	125	6	687.5	125	1237.5	11	1	HCG	5000	9.86	1.89	0.62	4253	10.6	6		0	0	6	1	2	2		1	1	2	0.486397
11284	女方-盆腔及输卵管因素	6	1	继发性不孕症 盆腔粘连（松解术后） 右侧输卵管阻塞 左侧输卵管不全阻塞 多囊卵巢综合征	0	70	0.78	33	14	11	28	20	25	15.2	7.1	5.84	29	20.36	0.56	3	112.5	5	150	4	862.5	150	1462.5	13	1	HCG	10000	8.720	4.38	0.76	3907	14	10		0	0	4	4	2	0		0	0	2	0.661041
15649	女方-盆腔及输卵管因素	6	8	继发性不孕症 右侧输卵管缺如（切除术后） 多囊卵巢综合征	1	69	0.79	180	12	12	25	20	24	8.34	6.41	18.59	44	5.75	0.703125	4	112.5	4	150	6	750	150	1237.5	11	1	HCG	8000	15.83	3.02	2.99	4854	15.8	10	无可利用胚胎	0	0	0	0	#NULL!	#NULL!		#NULL!	#NULL!	1	0.221412
14539	男方-少弱精症	2	2	原发性不孕症 G-6-PD缺乏症	0	70	0.8	30	14	15	29	20	29	8.68	11.2	8.04	37	20.96	0.634375	3	112.5	5	150	4	862.5	112.5	1762.5	13	0	HCG	6000	15.9	1.59	1	4831	9	10		0	0	8	0	2	1		1	1	1	0.218975
13810	男方-少弱精症	2	3	原发性不孕症 轻度地中海贫血？	0	74	0.82	35	12	12	31	20	24	11.35	7.43	#NULL!	#NULL!	#NULL!	#NULL!	4	100	5	150	6	650	150	1550	12	1	HCG	10000		1.99	1.64	2109	12.8	9		0	0	7	3	2	1	早期自然流产	1	0	2	#NULL!
11934	双方-因素	3	9	继发性不孕症 右侧输卵管不全阻塞 右侧输卵管炎 G-6-PD缺乏症	1	76	0.85	37	15	19	37	20	34	13.01	5.78	4.02	24	12.36	0.421875	4	100	4	150	6	700	150	1100	11	1		#NULL!				#NULL!	#NULL!	20		0	0	9	3	2	0		0	0	2	0.590927
14920	女方-盆腔及输卵管因素	6	2	原发性不孕症 盆腔粘连（分离术后） 双侧输卵管阻塞 多囊卵巢综合征？	1	68	0.76	30	13	17	28	20	30	7.82	6.89	8.45	64	16.54	0.453125	3	100	5	#NULL!	5	500	100	950	8	0	HCG	2000	13.29	3.08	1.52	4854	17	9		0	0	7	5	2	2		1	1	1	0.190689
18983	女方-盆腔及输卵管因素	6	5	继发性不孕症 多囊卵巢综合征 β型地中海贫血	0	70	0.82	180	16	18	35	19.9	34	11.3	6.79	7.07	29	11.93	0.5	1	150	5	200	7	1150	200	2100	12	1	HCG	10000	13.39	0.77	0.81	4102	#NULL!	26		0	0	9	6	1	1		1	1	2	0.446547
21464	女方-盆腔及输卵管因素	6	1	多囊卵巢综合征？ 双侧输卵管通而不畅	1	75	0.84	60	6	5	32	19.9	11	5.71	5.11	6.82	41.36	37.49	0.421875	4	150	5	#NULL!	5	750	150	1800	10	0	HCG	8000	9.41	2.029	0.52	4936	14	16		0	0	6	7	1	1		1	1	1	0.155265
16828	女方-排卵障碍	5	2	原发性不孕症 多囊卵巢综合征	1	78	0.83	36	11	7	29	19.9	18	8.21	5.65	5.46	22	17.75	0.428125	4	150	4	#NULL!	4	600	150	1200	8	0	HCG	5000	16.55	4.389	2.34	4854	14.1	11		0	0	8	5	2	1		1	1	1	0.233183
16523	女方-盆腔及输卵管因素	6	3	原发性不孕症 多囊卵巢综合征 糖耐量受损 胰岛素抵抗 双宫颈双子宫畸形	1	66	0.75	90	25	25	30	19.9	50	9.37	5.92	26.76	64	8.8	0.71875	4	112.5	5	112.5	5	562.5	112.5	1012.5	8	0	HCG	8000	13.71	5.019	1.27	3334	#NULL!	15		0	0	8	5	1	1		1	1	2	0.28342
17306	女方-多重因素	5	4	继发性不孕症 盆腔粘连（松解术后） 右侧输卵管阻塞 多囊卵巢综合征	0	71	0.87	90	12	18	31	19.9	30	5.27	7.58	4.71	33	4.63	0.46875	4	112.5	6	#NULL!	6	675	112.5	1162.5	11	0	HCG	5000	10.83	1.67	1.33	4901	14	15		0	0	5	3	2	0		0	0	1	0.112094
16127	女方-排卵障碍	5	8	原发性不孕症 多囊卵巢综合征 α地中海贫血基因携带	1	70	0.804598	60	26	24	28	19.9	50	8.58	4.14	9.96	53	12.98	0.553125	4	112.5	5	#NULL!	5	562.5	112.5	1012.5	9	0	达菲林	0.2	11.85	2.1	1.96	4856	8.3	36	卵巢过度刺激风险(OPU获卵：36个)	1	0	9	8	#NULL!	#NULL!		#NULL!	#NULL!	1	0.22791
17121	男方-无精症	2	2	原发性不孕症 多囊卵巢综合征	1	69	0.775281	45	29	26	25	19.9	55	7.36	10.35	8.59	59	24	0.596875	4	112.5	5	#NULL!	5	562.5	112.5	1012.5	8	0	艾泽	6500	12.67	5.39	0.65	1270	#NULL!	17		0	0	6	3	2	2		1	1	1	0.122814
9657	女方-多重因素	5	4	继发性不孕症 双侧输卵管阻塞 多囊卵巢综合症	1	73	0.784946	90	13	14	29	19.9	27	6.29	7.9	10.3	73	10.65	0.334375	4	112	4	#NULL!	4	448	112	900	8	0	HCG	8000	9.43	2.529	0.94	5060	6.9	6		0	0	4	0	#NULL!	#NULL!		#NULL!	#NULL!	1	0.127917
18891	女方-排卵障碍	6	1	继发性不孕症 复发性流产	0	68	0.75		8	17	27	19.9	25	10.26	8.03	6.49	40	13.57	0.321875	4	100	4	150	6	700	150	1575	11	1	HCG	6000	17.75	2.92	1.01	3407	9	31		1	0	9	2	#NULL!	#NULL!		#NULL!	#NULL!	2	0.289274
12835	女方-多重因素	5	8	继发性不孕症 多囊卵巢综合征 双侧输卵管阻塞（介入再通术后）	1	66	0.741573	120	20	16	30	19.9	36	9.68	9.51	10.94	21	12.84	0.5625	4	100	5	#NULL!	5	500	100	900	9	0	HCG	10000	19.73	2.490	0.55000000000000004	1643	13	14		0	0	7	4	2	0	早期自然流产	0	0	2	0.274358
21181	双方-因素	3	3	原发性不孕症 多囊卵巢综合征 胰岛素抵抗	1	78	0.83871	40	15	20	28	19.8	35	13.02	5.34	5.67	63	14.25	0.6375	1	150	4	187.5	6	975	187.5	1350	8	1	HCG+达必佳	10000	15.03	8.9	2.3199999999999998	4800	12	14	黄体酮水平上升	0	0	2	1	#NULL!	#NULL!		#NULL!	#NULL!	2	0.518896
19428	男方-无精症	2	4	继发性不孕症 多囊卵巢综合征	1	78	0.9	40	15	15	33	19.8	30	5.13	7.04	4.06	34	4.07	0.834375	3	150	5	#NULL!	5	750	150	1350	9	0	HCG	5000	11.01	2.44	1.4	3657	18	16		0	0	9	3	1	1	早期自然流产	1	0	1	0.13415
15832	双方-因素	3	2	原发性不孕症 多囊卵巢综合症	1	69	0.793103	50	16	15	31	19.8	31	4.34	7.33	8.97	40.64	27.42	0.30625	4	125	4	#NULL!	4	450	125	1050	8	0	HCG+达菲林	2000	9.83	1.82	1.1299999999999999	4839	13	25	卵巢过度刺激风险 OPU获卵：25个	1	0	14	6	#NULL!	#NULL!		#NULL!	#NULL!	1	0.082585
17222	女方-排卵障碍	3	6	原发性不孕症	0	66	0.81	30	12	12	33	19.8	24	11.93	6.29	5.71	48	24.69	0.66875	2	112.5	4	150	6	750	150	1387.5	9	1	HCG+达菲林	2000	22.69	2.89	1.78	3644	13	45	OHSS	1	1	10	10	#NULL!	#NULL!		#NULL!	#NULL!	2	0.50532
16097	双方-因素	3	2	原发性不孕症 右侧输卵管阻塞 多囊卵巢综合征 乙肝病毒携带者	1	71	0.78	50	16	20	33	19.8	36	11.75	6.29	10.19	63	5.74	0.35625	4	112.5	4	#NULL!	4	450	112.5	1012.5	9	0	HCG	10000	15.91	1.72	1.46	4572	13	17		0	0	4	3	2	1		1	1	2	0.440364
17009	女方-多重因素	5	1	继发性不孕症 左侧输卵管缺如（切除术后） 多囊卵巢综合征	1	70	0.864198	90	17	15	22	19.8	32	16.7	6.83	7.57	28	7.64	0.65625	1	112.5	5	#NULL!	5	562.5	112.5	900	8	0	HCG	10000	13.43	1.97	0.86	1620	12	17		0	0	9	6	2	1		1	1	2	0.692821
13443	男方-无精症	2	1	原发性不孕症 多囊卵巢综合征？	1	72	0.818182	37	12	12	26	19.8	24	7.27	5.76	7.34	20	12.26	0.428125	4	112.5	4	#NULL!	4	450	112.5	900	8	0	艾泽	6500	15.74	2.529	1.27	4854	14	11		0	0	6	4	2	0		0	0	1	0.163362
9909	双方-因素	3	2	原发性不孕症 多囊卵巢综合征 胰岛素抵抗	0	69	0.86	45	15	16	30	19.8	31	8.9	5.37	5.56	20.4	16.84	0.56	4	100	4	112.5	6	625	112.5	1200	12	1	HCG	10000	19.98	0.92	1.31	1181	11	12		0	0	5	3	1	1		1	1	1	0.270489
14773	男方-无精症	2	2	原发性不孕症 多囊卵巢综合征	0	73	0.8	40	15	12	27	19.8	27	5.89	8.25	4.64	51	9.51	0.3125	4	100	6	#NULL!	6	600	100	1000	10	0	HCG+达菲林	2000	15.7	7.64	2.6	4936	11	10		0	0	4	0	2	1		1	1	1	0.104101
15862	男方-严重少弱精症	2	4	原发性不孕症	1	68	0.77	35	15	21	34	19.7	36	11.52	5.86	4.71	30	20.21	0.296875	4	150	5	#NULL!	5	750	150	1350	9	0	HCG+达菲林	2000	17.05	3.33	0.98	4800	19	22	卵巢过度刺激风险(OPU获卵：22个)	1	0	9	3	#NULL!	#NULL!		#NULL!	#NULL!	2	0.429187
16241	女方-盆腔及输卵管因素	6	1	继发性不孕症 盆腔粘连（松解术后） 右侧输卵管缺如（切除术后） 多囊卵巢综合征	1	64	0.67	90	12	13	34	19.7	25	9.36	5.17	19.45	45	13.62	0.528125	4	150	5	#NULL!	5	750	150	1350	9	0	HCG+达菲林	2000	11.14	0.7	1.28	2634	13	25		0	0	13	10	#NULL!	#NULL!		#NULL!	#NULL!	2	0.335531
9416	女方-盆腔及输卵管因素	6	6	原发性不孕症 盆腔粘连（松解术后） 双侧输卵管阻塞（造口术后）	0	69	0.78	45	8	7	28	19.7	15	4.7	8.48	12.75	57	21.04	0.471875	4	150	5	#NULL!	5	750	150	1450	10	0	HCGHCG+达菲林	4000	13.64	6.12	2.48	4839	14	24	卵巢过度刺激风险	1	0	14	3	#NULL!	#NULL!		#NULL!	#NULL!	1	0.0893724
13950	双方-因素	3	5	继发性不孕症 多囊卵巢综合征 右侧输卵管阻塞	1	84	0.875	60	14	15	35	19.7	29	7.74	6.23	3.98	51	15.44	0.25625	4	150	4	#NULL!	4	600	150	1050	7	0	HCG	10000	15.82	2.68	0.82	2922	8	11		0	0	6	2	2	1		1	1	1	0.217721
13542	女方-盆腔及输卵管因素	6	1	继发性不孕症 盆腔粘连（松解术后） 右侧输卵管缺如（切除术后） 子宫内膜息肉	0	77	0.87	30	11	13	28	19.7	24	11.54	4.48	2.56	20	31.54	0.465625	3	112.5	7	150	7	1237.5	150	1575	13	1	HCG+达菲林	10000	20.53	3.83	0.6	2345	12	13		0	0	10	8	2	2		1	1	2	0.422291
15451	女方-排卵障碍	5	3	原发性不孕症 多囊卵巢综合征	1	72	0.79	37	29	30	35	19.7	59	13.02	4.72	12	52	44.48	0.603125	1	112.5	6	#NULL!	6	675	112.5	1012.5	9	0	达菲林	0.2	9.5	2.35	1.1399999999999999	4936	8.4	33	无可移植胚胎/卵未成熟	1	0	0	0	#NULL!	#NULL!		#NULL!	#NULL!	2	0.549657
16278	男方-畸精症	2	3	原发性不孕症	0	73	0.86	60	13	15	27	19.7	28	5.66	5.48	4.08	22	13.91	0.45	4	112.5	6	#NULL!	6	675	112.5	1087.5	10	0	HCG	10000	13.5	3.2	2.39	2351	11.8	8		0	0	5	4	2	0		0	0	1	0.113075
21180	女方-排卵障碍	5	7	原发性不孕症 多囊卵巢综合症	1	72	0.78	90	18	14	32	19.7	32	8.43	5.55	7.29	#NULL!	8.29	0.96875	1	112.5	4	#NULL!	4	450	112.5	1012.5	9	0	HCG	10000	5.72	1.65	1.21	2065	10	25	卵巢过度刺激风险	0	0	9	2	#NULL!	#NULL!		#NULL!	#NULL!	1	0.289341
18479	男方-少弱精症	2	2	原发性不孕症 多囊卵巢综合征	1	70	0.795455	37	18	16	26	19.7	34	5.24	5.76	5.04	20	9.04	0.334375	3	100	4	#NULL!	4	400	100	900	9	0	HCG	10000	12.04	23.61	2.2799999999999998	4936	8.6	17		0	0	3	1	2	1		1	1	1	0.0896934
12394	女方-盆腔及输卵管因素	6	4	继发性不孕症 不良孕史	1	71	0.83	40	5	6	30	19.6	11	7.5	8.89	4.79	25	19.89	0.40625	4	150	5	#NULL!	4	750	150	1350	9	0	达菲林	0.2	9.89	0.72	0.91	4431	10	21	卵巢过度刺激风险黄体酮水平上升 P:2.37	1	0	9	1	#NULL!	#NULL!		#NULL!	#NULL!	1	0.18247
14733	女方-盆腔及输卵管因素	6	4	继发性不孕症 双侧输卵管缺如（切除术后）	0	66	0.75	37	18	21	29	19.6	39	6.49	6.4	18.61	73	7.68	0.75	1	150	4	#NULL!	4	600	150	1500	10	0	HCG	6000	6.18	1.92	1.67	2983	10	20		0	0	8	2	2	0		0	0	1	0.148037
18040	男方-无精症	2	4	原发性不孕症	0	73	0.8	31	7	10	29	19.6	17	12.43	4.66	4.52	31	15.45	0.54375	3	112.5	4	150	6	750	150	1050	10	1	达菲林	0.2	10.28	1.61	0.93	4800	6.6	29	卵巢过度刺激风险	1	0	6	5	#NULL!	#NULL!		#NULL!	#NULL!	2	0.507239
11098	女方-多重因素	5	5	继发性不孕症 多囊卵巢综合征 右侧输卵管阻塞 高泌乳激素血症 不良孕史 盆腔粘连？	1	62	0.729412	60	18	19	28	19.6	37	9.59	8.13	9.33	#NULL!	45.23	0.665625	4	112.5	5	#NULL!	5	562.5	112.5	900	8	0	HCG+达必佳	2000				2094	14	18	其它感冒发热	0	0	9	8	#NULL!	#NULL!		#NULL!	#NULL!	2	0.26306
15483	女方-多重因素	6	5	继发性不孕症 右侧输卵管积水 右侧输卵管不全阻塞 多囊卵巢综合征	1	80	0.89	40	13	17	31	19.6	30	9.96	7.21	8.53	63	6.58	0.946875	1	112.5	4	#NULL!	4	450	112.5	1012.5	9	0	HCG	10000	10.55	1.63	1.34	1380	#NULL!	14		0	0	4	1	2	2		1	1	2	0.354288
17899	女方-排卵障碍	5	2	继发性不孕症 盆腔粘连（松解术后） 左侧输卵管阻塞 多囊卵巢综合征 糖耐量受损 胰岛素抵抗	1	67	0.75	50	32	34	25	19.6	66	11.13	6.33	4.04	35	26.02	0.34	4	112.5	5	150	5	1312.5	112.5	1312.5	10	0	HCG	10000	13.52	1.39	1.35	877	11	21		0	0	8	6	1	1	自然流产	1	0	2	0.273805
17535	女方-盆腔及输卵管因素	6	2	继发性不孕症 盆腔粘连（松解术后） 右侧输卵管阻塞 子宫平滑肌瘤（剔除术后） 疤痕子宫 不良孕史	0	62	0.74	31	10	16	33	19.6	26	12.13	6.51	3.8	24	18.43	0.434375	3	100	5	100	7	700	100	925	10	0	HCG	10000	15.62	1.07	1.21	3438	12	22	卵巢过度刺激风险宫腔因素 (内膜薄)	0	0	6	3	#NULL!	#NULL!		#NULL!	#NULL!	2	0.480623
19480	女方-盆腔及输卵管因素	6	0.5	左侧输卵管阻塞 多囊卵巢综合征 乙肝病毒携带者	1	73	0.820225	45	17	10	26	19.6	27	7.06	7.16	4	48	8.25	0.721875	4	100	5	#NULL!	5	500	100	800	8	0	达菲林	0.2	9.65	1.06	1.15	5110	10	24	卵巢过度刺激风险	1	0	12	7	#NULL!	#NULL!		#NULL!	#NULL!	1	0.157022
20862	女方-排卵障碍	5	4	原发性不孕症 多囊卵巢综合征 盆腔粘连？ 右侧输卵管阻塞	1	65	0.78	37	16	14	23	19.6	30	7.55	6.15	3.71	77	14.96	0.53125	4	100	5	#NULL!	5	500	100	950	8	0	HCG	8000	6.24	2.83	1.49	4854	9	14		0	0	4	3	1	0		0	0	1	0.151459
18916	女方-盆腔及输卵管因素	6	7	继发性不孕症 盆腔炎性疾病后遗症 双侧输卵管不全阻塞（疏通术后）	0	68	0.77	37	6	8	34	19.5	14	13.12	9.11	21.97	60	21.52	0.65	2	150	5	175	7	1100	175	1925	11	1	HCG	10000	12.26	1.44	1.1100000000000001	1781	15	21		0	0	13	10	#NULL!	#NULL!		#NULL!	#NULL!	2	0.569002
13037	女方-盆腔及输卵管因素	6	4	继发性不孕症 右侧输卵管阻塞（切开取胚术后） 多囊卵巢综合征	1	69	0.775281	45	18	13	31	19.5	31	11.07	7.38	7.29	79	13.45	0.3375	4	150	4	#NULL!	4	600	150	2625	15	0	HCG	10000	15.36	2.83	1.1000000000000001	1875	14	10		0	0	4	1	2	1		1	1	2	0.358774
16131	女方-排卵障碍	5	3	原发性不孕症 多囊卵巢综合征 胰岛素抵抗	1	90	0.74	60	19	30	26	19.5	49	6.97	6.97	8.69	89	21.38	0.509375	4	150	4	#NULL!	4	600	150	1050	7	0	HCG	6000	9.630	1.31	1.1599999999999999	5037	15	23	卵巢过度刺激风险(OPU获卵：23个)	1	0	10	2	#NULL!	#NULL!		#NULL!	#NULL!	1	0.124785
10300	女方-盆腔及输卵管因素	6	2	继发性不孕症 左侧输卵管阻塞（结扎术后） 右侧输卵管阻塞 多囊卵巢综合征 不良孕史	0	66	0.758621	37	11	19	32	19.5	30	12.15	4.15	7.15	26	11.22	0.653125	3	112.5	5	150	7	862.5	150	1612.5	12	1	HCG	5000	0	0		4250	12	27		1	0	6	1	#NULL!	#NULL!		#NULL!	#NULL!	2	0.51012
13169	男方-无精症	2	3	继发性不孕症 多囊卵巢综合征 胰岛素抵抗	0	69	0.78	35	16	15	27	19.5	31	9.34	8.76	6.12	44	11.49	0.46875	3	112.5	6	150	7	825	150	1575	12	1	HCG	10000	7.09	1.77	0.21	1259	10	11		0	0	8	5	2	1	早自然流产	1	0	2	0.226595
13292	男方-严重少弱精症	2	4	原发性不孕症 胰岛素抵抗	0	74	0.82		17	12	25	19.5	29	16.7	6.84	9.23	61	16.78	0.765625	3	112.5	4	150	6	750	150	1575	14	1	HCG	10000	9.41	3.27	0.88	1210	12	35		0	0	8	1	2	0		0	0	2	0.721635
21008	女方-多重因素	5	2	继发性不孕症 盆腔炎性疾病后遗症 子宫纵隔（切开术后） 多囊卵巢综合征 β型地中海贫血	1	71	0.85	40	16	20	29	19.5	36	17.6	5.84	6.73	43	15.76	0.6625	1	112.5	4	112.5	6	675	112.5	1237.5	11	0	达菲林	0.2	13.98	1.71	1.33	4936	5	23	卵巢过度刺激风险	1	0	10	3	#NULL!	#NULL!		#NULL!	#NULL!	2	0.788992
11566	女方-多重因素	5	4	原发性不孕症 右侧输卵管阻塞 多囊卵巢综合征	1	73	0.802198	50	14	22	26	19.5	36	9.65	7.4	6.22	32.61	29.12	0.315625	4	100	4	150	5	550	150	1787.5	12	1	HCG	10000	12.24	2.58	0.92	4854	11.7	10		0	0	4	1	2	0		0	0	2	0.227813
11291	女方-排卵障碍	5	3	原发性不孕症 多囊卵巢综合征 HA	0	70	0.9	90	27	21	30	19.5	48	15.57	8.38	9.24	33	19.36	0.9625	1	100	5	125	7	825	125	1437.5	12	1	艾泽	6500	16.32	2.12	1.77	3840	10	9		0	0	5	4	2	2		1	1	2	0.675731
14659	女方-排卵障碍	5	3	继发性不孕症 多囊卵巢综合征 左侧输卵管阻塞 子宫内膜息肉（电切术后） 子宫肌瘤	0	72	0.84	37	17	19	31	19.5	36	9.75	6.34	9.01	37	6	0.365625	4	100	5	125	5	750	125	1100	11	1	艾泽	6500	12.66	1.35	1.64	2585	9.3	18	卵巢过度刺激风险 opu 18个卵	0	0	8	1	#NULL!	#NULL!		#NULL!	#NULL!	2	0.284569
13704	女方-盆腔及输卵管因素	6	1	原发性不孕症 双侧输卵管阻塞 多囊卵巢综合征 右侧输卵管积水？ 轻型地中海贫血？	1	88	0.75	50	12	19	27	19.5	31	9.13	5.13	14.85	#NULL!	9.24	0.65625	4	100	5	112.5	7	725	112.5	900	9	1	HCG	10000	12.4	1.01	1.24	3037	16	7		0	0	2	2	2	2		1	1	1	0.259635
21662	女方-排卵障碍	5	4	继发性不孕症 多囊卵巢综合征	1	73	0.811111	90	16	20	32	19.5	36	8.57	7.6	15.21	23	13.92	0.396875	1	100	4	150	7	850	150	1287.5	10	1	HCG+达菲林	4000	8.86	6.65	0.74	2550	9.8	17		0	0	8	7	2	1		1	1	1	0.222711
20523	女方-排卵障碍	5	4	原发性不孕症 左侧输卵管不全阻塞 多囊卵巢综合征	1	88	0.76	90	15	12	25	19.5	27	14.35	4.9	4.16	#NULL!	6.36	0.521875	1	100	4	125	6	650	100	875	7	0	艾泽	6500	12.02	7.94	1.68	2543	12	32		0	0	8	0	#NULL!	#NULL!		#NULL!	#NULL!	2	0.573548
13292	男方-严重少弱精症	2	4	原发性不孕症	1	74	0.82		17	12	27	19.5	29	17.4	6.65	5.1	52	11.95	0.6	2	100	5	100	6	600	100	900	9	0	艾泽+达菲林	6500	18.96	1.57	0.62	1271	12	19	卵巢OHSS高风险	0	0	5	2	#NULL!	#NULL!		#NULL!	#NULL!	2	0.762456
14796	女方-多重因素	5	4	继发性不孕症 双侧输卵管不全阻塞 多囊卵巢综合征	0	69	0.85	60	24	25	25	19.5	49	7.69	6.1	12.7	94.7	23	0.71875	4	100	5	#NULL!	5	500	100	900	9	0	艾泽	6500	9.4	1.63	0.64	4580	9.5	23	卵巢过度刺激风险 OPU 23个卵	1	0	21	13	#NULL!	#NULL!		#NULL!	#NULL!	1	0.159422
16313	女方-盆腔及输卵管因素	6	4	原发性不孕症 右侧输卵管阻塞 左侧输卵管不全阻塞 多囊卵巢综合征 子宫肌瘤	1	69	0.78	60	13	12	32	19.5	25	8.13	6.2	6.35	53	10.17	0.54375	4	100	6	#NULL!	6	600	100	1100	11	0	HCG	6000	11.55	2.509	1.66	3555	14	7		0	0	6	5	2	1		1	1	1	0.235736
16439	女方-盆腔及输卵管因素	6	1	继发性不孕症 多囊卵巢综合征 左卵巢畸胎瘤（剥除术后） 双侧输卵管不全阻塞	1	78	0.876404	45	7	17	30	19.5	24	5.47	6.74	15.54	47	6.33	0.63125	3	100	4	#NULL!	4	400	100	900	8	0	艾泽	6500	6.5	2.11	1	3195	9.699	10		0	0	7	4	1	0		0	0	1	0.121897
16954	男方-少弱精症	2	5	原发性不孕症 多囊卵巢综合征	0	71	0.82	37	11	13	34	19.5	24	6.74	7.16	4.82	43	9.91	0.484375	4	100	5	#NULL!	5	500	100	1000	10	0	达菲林	0.2	8.460	0.65	1.57	3110	11	12		0	0	4	1	2	0		0	0	1	0.176486
16027	双方-因素	3	1	继发不孕症 盆腔粘连（松解术后） 右侧输卵管阻塞	0	72	0.83	37	12	10	28	19.5	22	8.82	9.76	3.4	27	21.92	0.371875	4	100	6	#NULL!	6	600	100	900	9	0	艾泽	6500	12.67	5.39	0.65	1270	#NULL!	27	卵巢过度刺激风险 OPU 27个卵	0	0	8	6	#NULL!	#NULL!		#NULL!	#NULL!	1	0.204811
17954	女方-盆腔及输卵管因素	6	1	继发性不孕症 右侧输卵管不全阻塞	0	67	0.74	30	8	8	33	19.4	16	9.91	6.73	6.31	20	11.49	0.5	3	150	5	150	7	1050	150	1650	11	0	达菲林	0.2	10.81	1.129	0.76	3745	15	16		0	0	6	4	1	0		0	0	2	0.345019
10519	女方-多重因素	5	6	原发性不孕症 子宫内膜息肉（摘除术） 多囊卵巢综合征 胰岛素抵抗 不良孕史	1	68	0.829268	30	18	15	31	19.4	33	14.57	5.88	7.37	38.49	20.63	0.79375	3	112.5	5	150	6	862.5	150	1025	10	1	艾泽	6500	6.22	1.2	0.49	3278	15	10		0	0	3	1	2	0		0	0	2	0.649812
11422	女方-盆腔及输卵管因素	6	1	继发性不孕症 盆腔粘连（松解术后） 左侧输卵管阻塞 右侧输卵管妊娠挤压术后 多囊卵巢综合征 胰岛素抵抗	0	64	0.74	37	14	11	32	19.4	25	5.41	9.05	6.96	43	25.59	0.440625	3	112.5	5	#NULL!	5	562.5	112.5	1125	10	0	HCG+达菲林	2000	10.66	6.9	0.65	2367	11.9	19		0	0	8	4	2	1		1	1	1	0.107735
11062	女方-排卵障碍	5	2	继发性不孕症 子宫内膜息肉(摘除术后） 多囊卵巢综合征 胰岛素抵抗	1	63	0.741176	35	12	20	28	19.4	32	7.03	7	14.61	62	10.9	0.5375	3	100	5	#NULL!	5	500	100	700	7	0	艾泽	6500	10.57	5.07	1.45	2873	10	11		0	0	10	8	2	0		0	0	1	0.148853
18860	女方-多重因素	6	1	继发性不孕症 盆腔炎性疾病后遗症 宫腔粘连（松解术后） 盆腔子宫内膜异位症II期（电凝术后） β地中海贫血	0	68	0.76	30	13	12	33	19.3	25	13.94	8.93	5.11	65	11.76	0.95625	3	150	4	175	7	1125	175	2000	12	1	HCG	10000	10.89	1.61	1.1399999999999999	2877	10	24		0	0	12	2	2	1		1	1	2	0.621759
16495	女方-排卵障碍	5	8	继发性不孕症 多囊卵巢综合征 不良孕史 反复IUI失败	1	75	0.85	90	13	22	32	19.3	35	5.97	5.45	3.91	20	4.38	0.478125	4	150	4	225	5	825	225	3075	15	1	HCG	10000	10.24	1.42	1.1200000000000001	2380	18	4		0	0	2	2	2	1		1	1	1	0.133812
16488	双方-因素	3	5	继发性不孕症 多囊卵巢综合征 乙肝病毒携带者 高尿酸血症	1	65	0.75	45	18	19	33	19.3	37	4.22	7.88	13.88	45	25.38	0.890625	3	150	5	#NULL!	5	750	150	1500	10	0	HCG	4000	6.98	1.73	1.36	4839	9.5	7		0	0	3	2	2	1		1	1	1	0.0947825
10431	女方-排卵障碍	5	2	原发性不孕症 多囊卵巢综合征	1	66	0.767442	90	11	12	26	19.3	23	6.22	5.9	5.8	54	12.56	0.915625	2	112.5	5	#NULL!	5	562.5	112.5	787	8	0	HCG+达必佳	2000	6.36	3.4	1.28	4936	9.4	37	卵巢过度刺激风险 OPU 37个卵	1	1	20	7	#NULL!	#NULL!		#NULL!	#NULL!	1	0.142043
12806	女方-盆腔及输卵管因素	6	5	继发性不孕症 双侧输卵管不全阻塞？ 多囊卵巢综合征？	1	64	0.761905	30	12	15	25	19.3	27	7.46	8.23	7.19	47	11.83	0.6	3	112.5	5	#NULL!	5	562.5	112.5	800	8	0	艾泽	6500	7.09	3.34	1.44	4590	9.5	9		0	0	4	0	2	1		1	1	1	0.147134
13354	男方-无精症	2	2	继发性不孕症 多囊卵巢综合征？	1	67	0.74	35	15	18	27	19.3	33	4.49	6.8	11.61	69	27.8	0.734375	4	112.5	4	#NULL!	4	450	112.5	1050	8	0	艾泽	6500	10.33	5.07	1.03	4254	10	13	宫腔因素 (内膜薄)	0	0	9	6	#NULL!	#NULL!		#NULL!	#NULL!	1	0.0817552
16495	女方-排卵障碍	5	7	继发性不孕症 多囊卵巢综合征 反复IUI失败	1	75	0.85	90	13	22	30	19.3	35	5.97	9.53	3.91	20	4.38	0.478125	1	100	5	150	9	1100	150	1700	13	1	HCG	5000	9.58	1.100	0.68	2343	11	8		0	0	2	1	2	2		1	1	1	0.106462
16884	男方-无精症	2	3	继发性不孕症	1	66	0.76	45	8	7	31	19.3	15	9.09	8.13	5.01	83	12.46	0.51875	4	100	4	150	7	1000	150	1762.5	13	1	HCG	10000	23.75	1.18	0.96	1471	10	16		0	0	9	1	2	2		1	1	1	0.266499
21486	男方-畸精症	2	9	原发性不孕症 多囊卵巢综合征	1	62	0.7	45	12	13	27	19.2	25	8.55	5.17	2.46	22.65	9.35	0.21875	4	150	4	#NULL!	4	600	150	975	7	0	艾泽	6500	28.66	1.98	1.58	4854	15	17		0	0	8	1	2	0		0	0	1	0.197115
17664	女方-排卵障碍	5	5	原发性不孕症 多囊卵巢综合征	1	70	0.88	40	15	23	30	19.2	38	4.89	7.03	7.38	33	16.44	0.565625	4	150	4	#NULL!	4	600	150	1050	7	0	HCG	10000	13.16	2.62	1.33	3348	8.5	17		0	0	8	7	2	0		0	0	1	0.0897881
14919	双方-因素	3	2	继发性不孕症 不良孕史 乙肝病毒携带者	0	66	0.77	30	16	8	31	19.2	24	14.02	5.84	6.35	54	13.19	0.196875	3	112.5	4	150	7	900	150	1500	11	1		#NULL!				#NULL!	#NULL!	17		0	0	5	3	2	0		0	0	2	0.560188
13083	女方-多重因素	5	5	原发性不孕症 左侧输卵管不全阻塞 多囊卵巢综合征 胰岛素抵抗 轻型α地中海贫血	1	#NULL!	#NULL!		20	19	27	19.2	39	10.08	7.12	5.91	40	30.68	0.384375	3	112.5	4	112.5	5	562.5	112.5	900	8	0	HCG	6000	12.52	2.25	1.31	4936	9	21		1	0	12	7	2	1		1	1	2	0.252045
18615	女方-盆腔及输卵管因素	6	2	原发性不孕症 双侧输卵管梗阻伴积水 盆腔包裹性积液（切除术后） 盆腔炎性疾病后遗症（切除术后） 细菌性阴道病	1	69	0.79		11	22	27	19.2	33	11.04	6.65	3.49	72	7.19	0.428125	3	112.5	5	#NULL!	5	562.5	112.5	1462.5	11	0	艾泽	6500	16.61	2.06	1.91	2800	10	10		0	0	4	0	1	1		1	1	2	0.322287
16245	女方-盆腔及输卵管因素	6	3	原发性不孕症 双侧输卵管不全阻塞 多囊卵巢综合征？	1	64	0.74	30	28	19	32	19.2	47	5.56	6.31	2.08	50	23.91	0.309375	4	112.5	4	#NULL!	4	450	112.5	1350	10	0	HCG	10000	11.01	1.63	1.58	2890	11.5	13		0	0	5	5	2	2		1	1	1	0.10108
13050	男方-畸精症	2	4	原发性不孕症 乙肝病毒携带者	0	70	0.89	30	10	27	24	19.2	37	15.2	7.06	3.4	50	15.89	0.525	3	100	5	125	7	750	100	1050	12	1	HCG达必佳	6001.25	21.25	1.3	2.68	4936	16	22	卵巢过度刺激风险	1	0	5	1	#NULL!	#NULL!		#NULL!	#NULL!	2	0.570481
12226	女方-盆腔及输卵管因素	6	4	继发性不孕症 双侧输卵管阻塞 多囊卵巢综合征	0	68	0.8	90	16	17	25	19.2	33	10.51	7.19	28.49	71	17.1	0.54375	1	100	4	150	9	1000	150	1550	14	1	HCG	10000	10.08	10.63	0.62	2630	8.6	15		0	0	10	7	2	0		0	0	2	0.279642
18810	女方-排卵障碍	5	7	原发性不孕症 多囊卵巢综合征 反复IUI失败	1	75	0.87	90	20	13	28	19.2	33	7.67	8.74	15.84	96	2.15	0.8375	3	100	4	#NULL!	4	400	100	700	7	0	艾泽	6500	13.89	4.07	1.62	4856	11	14		0	0	7	1	2	0		0	0	1	0.174462
19017	双方-因素	3	1	继发性不孕症 多囊卵巢综合征 复发性流产 胰岛素抵抗	1	74	0.840909	60	20	20	29	19.2	40	7.14	5.06	3.87	49	18.31	0.371875	4	100	5	#NULL!	5	500	100	800	8	0	艾泽	6500	10.13	2.41	1.18	4188	10	21		0	0	8	1	2	0		0	0	1	0.148979
21733	女方-盆腔及输卵管因素	6	2	原发性不孕症 左输卵管阻塞 多囊卵巢综合征？ 子宫内膜息肉（切除术后）	1	77	0.875	60	12	8	36	19.2	20	5.47	8.97	2.94	37	16.16	0.475	4	100	5	#NULL!	5	500	100	1200	8	0	HCG+达菲林	2000	13.08	1.19	0.68	3086	9	14		0	0	8	2	2	0		0	0	1	0.12831
14098	女方-多重因素	5	4	继发性不孕症 左侧输卵管阻塞 多囊卵巢综合征 胰岛素抵抗 高脂血症	0	82	0.84	90	12	16	30	19.1	28	14.92	9.07	17.67	42.32	13.41	0.565625	1	150	5	187.5	7	1125	187.5	1950	13	1	HCG	10000	26.8	1.43	1.29	1125	8.699	22	卵巢过度刺激风险 OPU 22个卵 黄体酮水平上升 P:2.25	0	0	15	3	#NULL!	#NULL!		#NULL!	#NULL!	2	0.604185
14613	男方-严重少弱精症	2	1	原发性不孕症	0	71	0.8		15	14	29	19.1	29	6.65	6.76	4.69	29	18.71	0.6375	3	150	5	#NULL!	4	750	150	1500	10	0	HCG	5000	10.32	1.76	0.74	5110	13	25	卵巢过度刺激风险 OPU 25个卵	1	0	10	5	#NULL!	#NULL!		#NULL!	#NULL!	1	0.143793
9291	双方-因素	3	2	原发性不孕症 多囊卵巢综合征 胰岛素抵抗 α型地中海贫血	0	75	0.85	45	11	14	29	19.1	25	3.49	7.76	5.08	36	9.61	0.240625	4	150	5	#NULL!	5	750	150	1800	11	0	HCG+达菲林	10000	28.62	5.57	1.32	2186	16	10		0	0	4	1	2	1		1	1	1	0.0549458
20899	女方-盆腔及输卵管因素	4	6	继发性不孕症 双侧输卵管阻塞 多囊卵巢综合征	1	69	0.741935	20	20	20	29	19.1	40	4.55	9	24.29	67.95	11.39	0.65	4	125	4	150	5	650	150	1725	14	1	HCG+达菲林	2000	17.97	3.55	2.12	4800	16	26	卵巢过度刺激风险	1	0	8	3	#NULL!	#NULL!		#NULL!	#NULL!	1	0.0737241
11257	女方-盆腔及输卵管因素	6	2	继发性不孕症 双侧输卵管阻塞（结扎术后） 多囊卵巢综合征 胰岛素抵抗 乙肝病毒携带者	1	64	0.752941	60	15	17	34	19.1	32	8.17	4.54	#NULL!	#NULL!	#NULL!	0.509375	4	112.5	5	150	6	712.5	150	1312.5	12	1	达菲林	0.2	9.64	3.05	1.29	2854	10	13		0	0	11	10	2	0		0	0	1	0.242993
12182	双方-因素	3	3	原发性不孕症 双侧输卵管不全阻塞 多囊卵巢综合征	1	69	0.793103	40	13	12	25	19.1	25	9.82	7.12	5.61	20	10.81	0.671875	2	112.5	5	#NULL!	5	562.5	112.5	900	8	0	HCG	6000	10.33	2.21	1.04	4936	14	13		0	0	9	4	2	2		1	1	2	0.260436
10627	女方-盆腔及输卵管因素	6	2	继发性不孕症 右侧输卵管缺如（切除术后） 多囊卵巢综合征	1	60	0.722892	40	21	19	29	19.1	40	11.59	7.77	6.33	27	8.81	0.371875	4	112.5	4	#NULL!	4	450	112.5	950	9	0	HCG+达菲林	2000	10.65	3.93	1.96	4936	12	9		0	0	5	1	2	0		0	0	2	0.344256
17393	女方-盆腔及输卵管因素	6	1	继发性不孕症 盆腔粘连（松解术后） 双侧输卵管造口术后 乙肝病毒携带者	0	62	0.7	32	12	7	28	19.1	19	14.07	6.81	2.95	39	11.76	0.3375	3	112.5	4	112.5	6	675	112.5	1237.5	11	0	HCG	8000	12.88	0.53	0.93	2492	10.9	31	卵巢过度刺激风险 OPU 31个卵	0	0	16	6	#NULL!	#NULL!		#NULL!	#NULL!	2	0.541758
16378	女方-排卵障碍	5	3	原发性不孕症 多囊卵巢综合征	1	75	0.83	60	10	13	31	19.1	23	4.9	9.29	11.6	69.93	7.85	0.58125	2	112.5	5	#NULL!	2	562.5	112.5	1012.5	8	0	HCG	10000	10.21	2.23	1.1599999999999999	3966	15	8		0	0	4	3	2	1		1	1	1	0.0925887
14905	男方-无精症	2	1	原发性不孕症 多囊卵巢综合征？	1	65	0.77	40	10	13	28	19.1	23	4.96	6.39	3.99	46	5.28	0.409375	4	112.5	5	#NULL!	5	562.5	112.5	1050	8	0	HCG+达菲林	2000	9.369	3.54	0.7	3340	8.1	12		0	0	3	1	2	2		1	1	1	0.0883493
18208	女方-多重因素	5	1	继发性不孕症 右侧输卵管阻塞（切开取胚术后） 左侧输卵管不全阻塞 多囊卵巢综合征 胰岛素抵抗	1	62	0.704545	120	20	15	32	19.1	35	5.23	7.24	5.81	40	10.71	0.725	4	112.5	5	#NULL!	5	562.5	75	1162.5	12	0	HCG+达菲林	4000	11.34	3.12	0.89	3217	11	14		0	0	6	3	1	1		1	1	1	0.111177
19234	女方-排卵障碍	5	2	原发性不孕症 多囊卵巢综合征 染色体相互易位	1	63	0.72	60	9	13	29	19.1	22	5.19	5.37	5.91	44	18.94	0.621875	4	112.5	7	112.5	7	900	112.5	1462.5	11	0	艾泽	6500	12.9	2.48	0.79	2966	11	23		0	0	12	5	2	1		1	1	1	0.110223
13326	女方-排卵障碍	5	6	原发性不孕症 多囊卵巢综合征	1	68	0.77	90	14	7	33	19.1	21	16.02	7.9	11.89	46	7.79	0.521875	1	100	4	150	7	850	150	1350	10	1	HCG	6000	14.45	0.42	1.85	2678	6	12	卵巢过度刺激风险	0	0	8	0	#NULL!	#NULL!		#NULL!	#NULL!	2	0.716768
13533	男方-畸精症	2	5	继发性不孕症 高泌乳素血症？ 不良孕史	0	70	0.78		16	5	33	19.1	21	10.45	5.03	7.1	58	35.12	0.565625	3	100	4	125	6	650	100	1100	11	1	HCG	10000	16.03	2.25	0.82	2197	10	26		0	0	6	1	#NULL!	#NULL!		#NULL!	#NULL!	2	0.384449
16687	女方-盆腔及输卵管因素	6	2	继发性不孕症 盆腔炎性疾病后遗症 双侧输卵管阻塞 子宫内膜息肉（电切术后）	1	64	0.75	31	20	17	23	19.1	37	7.29	6.86	4.86	46	4.42	0.35625	3	100	4	125	6	650	125	1150.5	12	1	HCG	6000	11.73	1.9	1.81	5110	11	15	卵巢过度刺激风险	1	0	8	2	1	1		1	1	1	0.116385
15599	男方-严重少弱精症	2	3	原发性不孕症 多囊卵巢综合征 胰岛素抵抗	1	66	0.76	40	36	27	24	19.1	63	10.29	7.84	6.96	57	12.97	0.546875	1	100	4	#NULL!	4	400	100	900	9	0	达菲林	0.2	8.470	0.82	0.72	4936	9	26	卵巢过度刺激风险	1	0	8	7	#NULL!	#NULL!		#NULL!	#NULL!	2	0.216126
16307	女方-盆腔及输卵管因素	6	3	原发性不孕症 左侧输卵管阻塞 右侧输卵管不全阻塞	1	66	0.83	32	14	13	22	19.1	27	9.79	4.74	8.14	42	10.1	0.64375	3	100	5	#NULL!	5	500	100	1000	10	0	HCG	4000	10.28	1.62	1.28	4800	11.9	36	卵巢过度刺激风险	1	0	9	1	#NULL!	#NULL!		#NULL!	#NULL!	2	0.250636
20604	双方-因素	3	8	原发性不孕症 多囊卵巢综合征 胰岛素抵抗 糖耐量受损	1	73	0.84	60	18	12	33	19.1	30	13.48	6.85	3.48	37	25.84	0.94375	1	100	5	#NULL!	5	500	100	800	8	0	HCG	6000	7.25	2.529	1.2	2804	15.4	7	炎症/发热	0	0	4	1	#NULL!	#NULL!		#NULL!	#NULL!	2	0.596282
19234	女方-排卵障碍	5	1	原发性不孕症 多囊卵巢综合征 染色体相互易位	0	63	0.72	60	9	13	29	19.1	22	5.19	5.37	5.91	44	18.94	0.621875	4	100	7	#NULL!	7	700	100	1100	11	0	HCG	4000	8.869	1.120	1.4	4901	13.3	15		0	0	4	2	1	0		0	0	1	0.110223
12964	女方-排卵障碍	4	4	原发性不孕症 多囊卵巢综合征	1	73	0.869048	42	17	15	25	19.1	32	6.32	7.49	7.05	30	7.64	0.55	4	100	5	#NULL!	5	500	100	800	8	0	达菲林	0.2	7.2	1.76	1.31	3110	11	24		0	0	10	6	2	0		0	0	1	0.106491
15866	男方-严重少弱精症	2	5	继发性不孕症 子宫内膜息肉（刮除术后）	1	67	0.82		10	22	27	19.1	32	8.92	5.19	5.39	36	35.32	0.39375	4	100	4	#NULL!	4	400	100	900	9	0	HCG	10000	23.65	2.549	0.6	1096	11	17		0	0	7	3	2	0		0	0	1	0.215694
12547	女方-盆腔及输卵管因素	6	3	继发性不孕症 左侧输卵管缺如（切除术后） 多囊卵巢综合征 胰岛素抵抗	1	71	0.77	37	11	13	26	19	24	15.2	8.19	10.15	74	22.81	0.5125	1	150	4	150	4	1200	150	1200	8	0	HCG	6000	15.65	1.41	1.82	3814	#NULL!	17		0	0	5	2	2	0		0	0	2	0.589944
17325	双方-因素	3	8	继发性不孕症 盆腔粘连（松解术后）	1	67	0.76	28	14	19	28	19	33	12.79	8.09	5.81	20	11.72	0.5625	3	150	4	#NULL!	4	600	150	1250	8	0	HCG	10000	11.85	10.51	1.15	3432	12.8	31	卵巢过度刺激风险 opu:30个卵	1	0	7	1	#NULL!	#NULL!		#NULL!	#NULL!	2	0.436314
20801	双方-因素	3	2	原发性不孕症 多囊卵巢综合征	1	67	0.74		16	11	26	19	27	13.03	8.11	3.99	44	30.68	0.81875	1	150	5	#NULL!	5	750	150	1050	8	0	艾泽	6500	11.21	2.319	0.49	1150	12	24		0	0	9	3	1	1		1	1	2	0.469012
14700	女方-排卵障碍	4	3	继发性不孕症 多囊卵巢综合征 糖耐量受损 胰岛素抵抗 乙肝病毒携带者	0	74	0.83	35	13	12	30	19	25	5.24	10.06	8.5	35	18.65	0.753125	3	150	4	#NULL!	4	600	150	1350	9	0	艾泽	6500	16.76	1.83	1.05	2816	15	12	卵巢过度刺激风险 OPU 12个卵	0	0	4	0	2	1		1	1	1	0.0980394
18456	女方-盆腔及输卵管因素	6	3	继发性不孕症 右侧输卵管切除术后 左侧输卵管阻塞 子宫内膜息肉刮除术后 乙肝病毒携带者	1	#NULL!	#NULL!		8	8	29	19	16	5.92	9.78	4.15	34	6.98	0.25625	4	150	4	#NULL!	4	600	150	1500	10	0	艾泽	6500	13.37	1.27	1.5	1274	10	12		0	0	6	3	1	1	早期自然流产	1	0	1	0.0988259
12547	女方-盆腔及输卵管因素	6	4	继发性不孕症 双侧输卵管缺如（切除术后） 多囊卵巢综合征	1	71	0.771739	37	11	13	27	19	24	8.96	8.19	10.15	74	22.81	0.5125	1	112.5	5	#NULL!	5	562.5	112.5	900	8	0	达菲林	0.2	13.73	1.37	0.63	4800	9.199	24		0	0	9	7	1	0		0	0	1	0.210107
19122	女方-排卵障碍	4	5	原发性不孕症 多囊卵巢综合征 右侧输卵管不全阻塞	1	62	0.73	90	24	34	31	18.9	58	7.75	7.88	13.35	#NULL!	#NULL!	0.2625	4	225	5	#NULL!	5	1125	225	1575	7	0	HCG	10000	14.35	4.599	1.06	2038	13	23		0	0	12	4	#NULL!	#NULL!		#NULL!	#NULL!	1	0.138415
15304	女方-多重因素	5	4	原发不孕症 左侧输卵管阻塞 排卵障碍	0	68	0.86	60	9	8	26	18.9	17	5.14	9.42	13.21	33	10.23	0.625	2	150	5	#NULL!	5	750	150	1200	8	0	HCG+达菲林	2000	14.38	1.18	0.7	3219	10.5	7		0	0	4	1	2	2		1	1	1	0.0832033
8816	女方-盆腔及输卵管因素	6	7	原发性不孕症 双侧输卵管不全阻塞 多囊卵巢综合征 子宫内膜息肉？	1	68	0.85	180	35	30	31	18.8	65	15.24	5.29	8.8	60	11.27	1.1	1	150	4	187.5	6	975	187.5	1575	9	1		#NULL!				4322	#NULL!	23	卵巢过度刺激风险	1	0	10	4	#NULL!	#NULL!		#NULL!	#NULL!	2	0.657424
19575	女方-盆腔及输卵管因素	6	2	原发性不孕症 右侧输卵管阻塞	0	#NULL!	#NULL!		9	13	27	18.8	22	5.69	8.77	5.46	78	6.28	0.8125	3	150	6	#NULL!	6	900	150	1312.5	10	0	HCG	4000	10.95	1.94	1.46	4110	10.5	42		1	1	9	7	#NULL!	#NULL!		#NULL!	#NULL!	1	0.104536
11318	男方-严重少弱精症	2	11	原发性不孕症 多囊卵巢综合征 梅毒携带者	1	58	0.674419	50	18	17	37	18.8	35	9.31	6.26	5.84	37	19.18	0.559375	4	150	4	#NULL!	4	600	150	1725	9	0	HCG	8000	19.07	4.41	0.93	4854	10.7	14		0	0	8	6	2	0		0	0	2	0.305645
11695	女方-排卵障碍	5	5	原发性不孕症 多囊卵巢综合征 胰岛素抵抗 轻型α地中海贫血	1	60	0.73	45	16	18	32	18.8	34	5.48	7.48	5.5	44	8.1	0.23	4	150	4	150	5	750	150	1200	8	0	HCG	4000	15.92	3.71	2.88	4776	10	13		0	0	6	1	2	2	晚期自然流产	1	0	1	0.0935258
13224	女方-排卵障碍	5	3	原发性不孕症 多囊卵巢综合征 G-6-PD缺乏症	0	64	0.76	37	11	15	25	18.8	26	6.19	10.01	18.39	72	12.78	0.690625	2	150	5	#NULL!	5	750	150	1650	11	0	HCG	10000	9.32	2.91	0.82	2744	12	16		0	0	10	4	2	0		0	0	1	0.0977238
18832	女方-盆腔及输卵管因素	6	6	原发性不孕症 盆腔炎性疾病后遗症 双侧输卵管阻塞（疏通术后） α地中海贫血 G-6-PD缺乏症？	0	60	0.72	60	8	18	30	18.8	26	7.47	7.01	3.27	29	18.78	0.36875	4	150	5	#NULL!	5	750	150	1100	9	0	艾泽	6500	14.07	0.41	2.62	2676	11	36		1	0	12	4	#NULL!	#NULL!		#NULL!	#NULL!	1	0.158474
17713	男方-严重少弱精症	2	2	继发性不孕症 不良孕史	1	62	0.7	30	14	12	26	18.8	26	12.06	5.29	6.57	29	18.1	0.51875	3	125	4	150	6	800	150	1250	9	1	HCG	4000	9.06	1.7	2.68	4800	8	12		0	0	6	4	1	0		0	0	2	0.395973
16274	女方-多重因素	5	2	原发性不孕症 盆腔粘连？ 右侧输卵管阻塞 多囊卵巢综合征 糖耐量受损	1	76	0.894118	45	30	35	31	18.8	65	15.47	6.61	10.39	89	11.05	0.9	1	125	5	150	7	875	150	1380	13	1	艾泽	6500	11.57	1.61	1.05	4259	9.4	11		0	0	2	1	1	0		0	0	2	0.639515
16827	女方-多重因素	5	1	继发性不孕症 盆腔粘连（松解术后） 宫腔粘连（松解术后） 左侧输卵管造口术后 右侧输卵管阻塞 乙肝病毒携带者	1	75	0.88	30	20	22	27	18.8	42	13.39	4.48	1.64	19	7.23	0.325	3	125	4	150	6	800	100	950	7	0	HCG+达菲林	2000	15.14	0.66	0.53	3302	9	17		0	0	9	5	2	2		1	1	2	0.458881
20172	女方-排卵障碍	4	3	原发性不孕症 多囊卵巢综合征	1	78	0.876404	180	30	25	32	18.8	55	10.1	9.16	29.88	30	8.72	0.66	1	112.5	5	150	6	712.5	150	1275	11	1	HCG+达菲林	2000	10.61	3.4	0.99	3857	9	22		0	0	7	0	#NULL!	#NULL!		#NULL!	#NULL!	2	0.264842
12986	女方-盆腔及输卵管因素	6	3	原发性不孕症 右侧输卵管阻塞	0	61	0.7		15	14	26	18.8	29	11.33	6.85	5.13	20	9.4	0.6	3	112.5	4	150	5	600	150	1125	10	1	HCG	6000	15.31	0.77	2.67	2873	17	17		0	0	8	5	2	2		1	1	2	0.3367
19895	双方-因素	3	3	原发性不孕症 多囊卵巢综合征	1	60	0.74	60	24	22	31	18.8	46	16.55	4.12	6.99	27	21.68	0.671875	1	112.5	6	#NULL!	6	675	112.5	1012.5	9	0	HCG	6000	9.18	6.15	1.68	3187	17	40	卵巢过度刺激风险	1	1	13	6	#NULL!	#NULL!		#NULL!	#NULL!	2	0.732957
15560	女方-盆腔及输卵管因素	6	2	原发性不孕症 右侧输卵管不全阻塞 右侧输卵管积液 左侧输卵管阻塞 多囊卵巢综合征	1	73	0.858824	90	17	11	28	18.8	28	6.77	7.23	16.67	61	11.98	0.43125	4	112.5	4	#NULL!	4	450	112.5	1162.5	9	0	HCG	10000	12.12	0.77	1.31	3294	9	10		0	0	4	1	2	1	早期自然流产	1	0	1	0.125503
17822	男方-无精症	2	3	原发性不孕症 多囊卵巢综合症？	1	66	0.77	90	7	13	34	18.8	20	9.4	8.07	15.73	61	30.72	0.803125	2	100	4	125	7	775	125	1275	11	1	达菲林	0.2	13.58	2.31	1.56	4857	9	14		0	0	7	5	2	1		1	1	2	0.311063
21217	男方-严重少弱精症	2	4	原发性不孕症 子宫多发肌瘤（术后）	1	68	0.76	60	15	17	31	18.8	32	11.09	3.35	4.35	84	8.95	0.609375	3	100	4	125	6	650	125	1025	9	1	HCG	2000	10.15	1.149	0.8	3381	8.699	13		0	0	4	2	1	0		0	0	2	0.400419
17386	女方-盆腔及输卵管因素	6	5	继发性不孕症 双侧输卵管阻塞 多囊卵巢综合征 疤痕子宫	1	71	0.825581	45	25	19	35	18.8	44	5.99	8.47	3.43	33	19.02	0.575	4	100	4	137.5	6	675	137.5	1050	8	1	达菲林	0.2	10.28	1.61	0.93	4800	6.6	29	卵巢过度刺激风险	1	0	5	2	#NULL!	#NULL!		#NULL!	#NULL!	1	0.12229
16274	女方-多重因素	5	3	原发性不孕症 盆腔粘连？ 右侧输卵管阻塞 多囊卵巢综合征 糖耐量受损	1	#NULL!	#NULL!	40	30	35	31	18.8	65	11.93	6.61	10.39	89	11.05	0.9	1	100	4	#NULL!	4	400	100	900	9	0	HCG	10000	19.73	0.98	2.44	4936	11	20	卵巢过度刺激风险	1	0	7	7	#NULL!	#NULL!		#NULL!	#NULL!	2	0.39952
12447	女方-盆腔及输卵管因素	6	6	继发性不孕症 左侧输卵管阻塞（介入术后） 宫腔粘连（电切术后） 不良孕史	0	65	0.81	30	16	17	29	18.8	33	11.97	7.84	8.02	71	17.38	0.353125	3	100	6	#NULL!	4	600	100	1000	10	0	达菲林	0.2	8.84	10.67	2.56	4936	13.9	13	宫腔因素 (内膜薄)	0	0	8	4	#NULL!	#NULL!		#NULL!	#NULL!	2	0.36527
11847	女方-盆腔及输卵管因素	6	1	原发性不孕症 盆腔积脓（清除术后） 双侧输卵管缺如（输卵管结核切除术后） 多囊卵巢综合征	0	69	0.8	35	15	12	28	18.8	27	14.36	6.89	4.62	77	10.25	0.359375	1	100	6	125	8	850	100	1100	10	0	HCG	4000	9.89	1.56	1.1299999999999999	4839	12.5	16		0	0	8	2	2	1		1	1	2	0.538038
17023	女方-盆腔及输卵管因素	6	1	原发性不孕症 左侧输卵管阻塞 右侧输卵管不全阻塞	0	67	0.78	31	15	16	30	18.8	31	10.21	4.94	5.18	#NULL!	6.89	0.39375	3	100	6	#NULL!	5	600	100	1000	10	0	HCG	10000	23.9	0.84	9.2899999999999991	2563	6.8	25	卵巢过度刺激风险	0	0	9	1	#NULL!	#NULL!		#NULL!	#NULL!	2	0.301036
13058	男方-严重少弱精症	2	3	原发性不孕症 双侧输卵管不全阻塞 多囊卵巢综合征 胰岛素抵抗	1	69	0.811765	40	14	18	25	18.8	32	11.07	7.05	3.86	37	36.25	0.321875	4	100	4	#NULL!	4	400	100	1050	11	0	艾泽+HCG	6500	8.369	3.75	0.49	2005	14	22	卵巢过度刺激风险	0	0	14	7	#NULL!	#NULL!		#NULL!	#NULL!	2	0.281524
19094	女方-盆腔及输卵管因素	6	5	原发性不孕症 盆腔炎性疾病后遗症 双侧输卵管整形术后 多囊卵巢综合征	1	69	0.8	45	12	14	28	18.8	26	5.93	3.2	7.35	38	13.03	0.76875	4	100	4	#NULL!	4	400	100	700	7	0	HCG	6000	16.25	1.2	2.2599999999999998	4901	8	20		0	0	7	0	2	2		1	1	1	0.136815
20424	男方-少弱精症	2	10	原发性不孕症 多囊卵巢综合征 乙肝病毒携带者	0	68	0.8	45	12	13	33	18.7	25	9.89	8.58	5.49	34	20.96	0.2625	1	150	5	187.5	8	1312.5	187.5	2250	12	1	达菲林	0.2	7.26	105	287	4839	6.7	10		0	0	6	1	2	0		0	0	2	0.26891
17764	女方-盆腔及输卵管因素	6	2	继发性不孕症 双侧输卵管修复整形术后 盆腔粘连松解术后	1	65	0.86	37	10	18	33	18.7	28	9.26	5.72	5.05	20	7.77	0.471875	3	125	4	150	6	800	150	1350	10	1	HCG	5000	17.79	1.57	1.9	5060	11	26	卵巢过度刺激风险 OPU 26个卵	1	1	13	10	#NULL!	#NULL!		#NULL!	#NULL!	1	0.272721
15716	女方-排卵障碍	5	3	继发性不孕症 多囊卵巢综合征 疤痕子宫 G-6-PD缺乏症	1	73	0.79	40	16	21	34	18.7	37	5.23	6.07	7.23	33	13.74	0.34375	4	125	4	150	5	650	150	1087.5	9	1	HCG	4000	11.11	2.450	1.04	2874	15.5	9		0	0	8	5	1	0		0	0	1	0.10108
12666	女方-盆腔及输卵管因素	6	4	原发性不孕症 盆腔炎 左侧输卵管阻塞 多囊卵巢综合征 高泌乳素血症？	1	63	0.75	60	22	21	29	18.7	43	9.67	8.42	13.84	34	35.33	0.259375	4	125	6	#NULL!	4	600	100	1250	11	0	HCG	6000	12.44	3.02	2.21	4936	12.6	11	卵巢过度刺激风险	1	0	8	4	#NULL!	#NULL!		#NULL!	#NULL!	2	0.208058
12625	双方-因素	3	5	继发性不孕症 左侧输卵管阻塞 多囊卵巢综合征 疤痕子宫	1	64	0.719101	37	13	25	35	18.7	38	9.71	5.34	8.87	87	6.82	0.3875	3	125	4	#NULL!	4	500	125	1000	9	0	HCG	10000	20.41	4.099	0.1	1954	14	9	卵巢过度刺激风险	0	0	2	1	#NULL!	#NULL!		#NULL!	#NULL!	2	0.297427
18330	女方-盆腔及输卵管因素	6	5	原发性不孕症（IVF助孕术后） 双侧输卵管阻塞	1	64	0.72	33	14	10	29	18.7	24	13.51	6.59	5.53	29	7.32	0.340625	3	125	5	#NULL!	5	625	125	1125	9	0	艾泽	6500				1098	#NULL!	12		0	0	7	4	1	1		1	1	2	0.491607
15692	女方-盆腔及输卵管因素	6	8	原发性不孕症 多囊卵巢综合征 右侧输卵管积液？	1	68	0.894737	120	17	12	28	18.7	29	6.5	5.86	12.93	58	9.95	0.41875	4	112.5	6	#NULL!	6	675	112.5	1012.5	9	0	达菲林	0.2	11.17	2.240	2.21	5110	9	23	卵巢过度刺激风险	1	0	13	9	#NULL!	#NULL!		#NULL!	#NULL!	1	0.120864
15716	女方-排卵障碍	5	2	继发性不孕症 多囊卵巢综合征 疤痕子宫 G-6-PD缺乏症	0	73	0.79	40	18	20	34	18.7	38	5.23	6.68	7.23	33	13.74	0.34375	4	100	4	112.5	10	1075	112.5	1650	15	1	艾泽	6500	19.94	6.1	1.89	2984	12	16		0	0	3	1	2	1		1	1	1	0.0981001
12625	双方-因素	3	2	继发性不孕症 左侧输卵管阻塞 多囊卵巢综合征	1	64	0.72	37	13	25	32	18.7	38	11.04	8.74	9.05	35	15.37	0.165625	4	100	5	100	7	900	100	900	9	0	达菲林	0.2	7.87	2.36	0.56000000000000005	4936	14	17		0	0	5	2	1	0		0	0	2	0.298233
11866	双方-因素	3	4	原发性不孕症 双侧输卵管积水 右侧输卵管阻塞 多囊卵巢综合征 盆腔粘连（松解术后） 肠粘连（松解术后） 轻型α地中海贫血（SEA型）	1	65	0.76	37	19	16	26	18.7	35	10.9	6.91	5.74	27	21.04	0.23	4	100	5	100	4	700	100	1050	9	0	HCG	5000	12.21	1.2	2.0099999999999998	4869	12	18		0	0	13	11	2	0		0	0	2	0.266604
18560	女方-排卵障碍	5	4	原发性不孕症 右侧输卵管阻塞（复通术后） 多囊卵巢综合征 乙肝病毒携带者	1	66	0.8	60	10	11	29	18.7	21	7.7	5.71	3.73	27	11.73	0.83125	2	100	4	#NULL!	4	400	100	775	7	0	达菲林	0.2	13.11	4.96	1.43	5110	12	14		0	0	4	3	1	0		0	0	1	0.20142
20691	男方-少弱精症	2	3	原发性不孕症 多囊卵巢综合征	1	62	0.76	37	12	16	26	18.7	28	6.12	6.18	2.22	67	7.57	0.515625	4	100	4	#NULL!	4	400	100	1000	10	0	HCG	6000	22.42	3.68	1.49	4936	11	26	卵巢过度刺激风险	1	0	7	1	#NULL!	#NULL!		#NULL!	#NULL!	1	0.105512
15987	女方-盆腔及输卵管因素	6	5	原发性不孕症 盆腔粘连（松解术后） 双侧输卵管不全阻塞（整形术后） 乙肝病毒携带者PCOS	1	76	0.79	50	14	15	38	18.7	29	8.83	7.95	14.95	57	17.12	0.46875	1	100	7	#NULL!	7	700	100	1000	10	0	艾泽	6500	15.39	1.37	0.89	4122	15	21	卵巢过度刺激风险(OPU获卵：21个)	0	0	8	3	#NULL!	#NULL!		#NULL!	#NULL!	1	0.268603
16209	男方-无精症	2	7	原发性不孕症 乙肝病毒携带者	1	63	0.77		16	18	34	18.6	34	10.93	6.95	9.8	57	30.97	0.35625	4	150	6	#NULL!	6	900	150	1350	9	0	HCG	6000	13.18	1.3	0.34	3730	12	21		0	0	4	3	2	0		0	0	2	0.346207
16510	女方-多重因素	5	8	继发性不孕症 左侧输卵管不全阻塞 左侧输卵管积水 右侧输卵管阻塞 多囊卵巢综合征 宫腔粘连	0	65	0.77	60	11	9	32	18.6	20	6.58	5.86	6.41	73	10.4	0.36875	4	112.5	5	#NULL!	5	562.5	112.5	1125	10	0	HCG	10000	10.41	2.1	0.72	2479	14	13		0	0	6	0	2	1		1	1	1	0.144628
13414	双方-因素	3	6	原发性不孕症 多囊卵巢综合征	1	67	0.770115	37	13	14	32	18.5	27	10.52	6.32	6.51	23	21.56	0.2875	4	150	4	#NULL!	5	600	150	1200	8	0	HCG	6000	5.91	1.73	0.53	4936	18	10		0	0	5	3	2	1		1	1	2	0.309495
13982	女方-盆腔及输卵管因素	6	2	继发性不孕症 盆腔粘连（松解术后） 右侧输卵管阻塞 轻型地中海贫血？	1	70	0.81	30	16	18	24	18.5	34	15.12	6.74	4.68	20	8.59	0.703125	3	150	4	150	6	1050	150	1150	8	0	HCG+达菲林	10000	6.23	1.45	0.9	3363	11.3	14	卵巢过度刺激风险 opu 14个卵	0	0	9	5	#NULL!	#NULL!		#NULL!	#NULL!	2	0.564043
19247	男方-无精症	2	6	原发性不孕症	0	69	0.79		9	7	30	18.5	16	10.61	4.97	8.51	39	15.77	0.371875	1	150	6	#NULL!	6	900	150	1650	11	0	HCG	6000	17.97	4.5	3.18	3015	8	33	卵巢过度刺激风险	1	0	7	5	#NULL!	#NULL!		#NULL!	#NULL!	2	0.333592
13138	男方-严重少弱精症	2	2	继发性不孕症 多囊卵巢综合征	1	65	0.77381	45	14	18	32	18.5	32	11.94	8.34	7.27	60	14.24	0.484375	1	150	5	#NULL!	5	750	150	1425	10	0	HCG	10000	11.55	1.45	0.85	2142	13	12		0	0	5	3	2	1		1	1	2	0.390089
14161	女方-多重因素	5	1	继发性不孕症 右侧输卵管不全阻塞 弓形子宫？ 多囊卵巢综合征 不良孕史 轻型α地中海贫血	1	65	0.76	45	12	12	28	18.5	24	9.79	5.99	5.76	66	11.93	0.571875	4	112.5	4	150	5	600	150	900	8	1	HCG+达菲林	4000	8.710	1.75	1.43	4212	10.4	15	卵巢过度刺激风险OPU 15个卵	0	0	10	5	#NULL!	#NULL!		#NULL!	#NULL!	2	0.266362
15799	女方-盆腔及输卵管因素	6	1	继发性不孕症 盆腔粘连（松解术后） 左侧输卵管缺如（切除术后） 右侧输卵管阻塞 多囊卵巢综合征？	1	70	0.864198	37	13	12	26	18.5	25	11.67	8.06	7.93	20	11.26	0.253125	4	112.5	5	#NULL!	5	562.5	112.5	1162.5	9	0	HCG	6000	11.48	1.61	2.23	4800	12	11		0	0	5	5	2	2		1	1	2	0.308818
14703	女方-排卵障碍	4	8	原发性不孕症 多囊卵巢综合征 左侧输卵管阻塞（复查术后）	1	74	0.83	50	25	27	29	18.5	52	10.08	10.06	3.84	64	13.88	0.371875	4	100	4	125	6	650	125	2212.5	16	1	达菲林	0.2	9.68	9.32	3.05	4936	13	24	卵巢过度刺激风险 OPU 24个卵	1	0	9	4	#NULL!	#NULL!		#NULL!	#NULL!	2	0.207733
20200	女方-盆腔及输卵管因素	6	1	继发性不孕症 双侧输卵管切除术后 盆腔炎性疾病后遗症 不全纵隔切开术后 子宫内膜息肉剔除术后	1	64	0.74	35	17	20	28	18.5	37	13.24	6.43	7.93	76	28.52	0.478125	1	100	4	125	7	775	125	1200	11	1	艾泽	6500	10.76	5.98	0.46	4936	11	21		1	0	6	3	2	1		1	1	2	0.44974
19732	男方-少弱精症	2	9	原发性不孕症 多囊卵巢综合征 胰岛素抵抗 α-地中海贫血 疤痕子宫（IUI助孕）	1	69	0.851852	90	10	15	32	18.5	25	9.93	6.55	4.27	22	10.22	0.56	1	100	4	150	6	700	150	1300	10	1	艾泽+达菲林	6500	15.28	8.66	0.97	1613	13	14		0	0	4	1	2	1		1	1	2	0.299946
14330	女方-排卵障碍	5	6	继发性不孕症 多囊卵巢综合征 不良孕史	1	78	0.886364	45	25	29	35	18.5	54	14.85	6.07	27.82	76	9.9	0.565625	1	100	4	125	6	650	100	850	8	0	HCG	10000	6.92	2.430	1.1000000000000001	1945	9	36	卵巢过度刺激风险 OPU 36个卵	1	0	11	2	#NULL!	#NULL!		#NULL!	#NULL!	2	0.615468
20868	女方-盆腔及输卵管因素	6	2	原发性不孕症 多囊卵巢综合征 右侧输卵管阻塞 左侧输卵管炎 染色体嵌合异常	1	69	0.93	90	14	14	38	18.4	28	12.23	6.83	13.32	49	9.48	1.12187	1	150	4	187.5	6	975	187.5	1560	9	1	HCG	6000	9.23	2.490	1.27	3905	17	8		0	0	6	2	2	2		1	1	2	0.555659
15426	女方-盆腔及输卵管因素	6	5	继发性不孕症 盆腔粘连（松解术后） 子宫内膜异位症（电灼术后） 不良孕史	0	65	0.73	37	10	8	29	18.4	18	10.26	6.02	7.76	#NULL!	12.51	0.28125	4	150	5	200	7	1150	200	1650	11	1	HCG	10000	20.16	2.049	0.98	2179	10	13		0	0	7	0	2	0		0	0	2	0.280253
13012	女方-排卵障碍	5	6	原发性不孕症 PCOS?	1	77	0.82	40	12	13	33	18.4	25	7.68	5.98	5.14	64	10.82	0.53125	4	150	4	150	5	1050	150	1050	7	0	HCG+达菲林	2000	11.05	3.19	1.08	3716	11	8		0	0	5	0	2	0		0	0	1	0.19254
17843	女方-排卵障碍	5	3	原发性不孕症 多囊卵巢综合征 α地中海贫血合并β地中海贫血	0	74	0.9	90	13	12	25	18.4	25	6.21	8	10.43	71	9.17	0.85	1	150	5	#NULL!	5	750	150	1500	10	0	HCG+达菲林	2000	9.82	5.59	0.55000000000000004	3363	13	16		0	0	6	0	1	1		1	1	1	0.107164
20350	女方-排卵障碍	5	2	原发性不孕症 多囊卵巢综合征 地中海贫血？	1	64	0.75	40	18	19	29	18.4	37	12.93	5.9	7.76	19	11.44	0.328125	2	125	4	150	5	650	150	800	7	0	艾泽	6500	14.15	1.61	1.94	4673	11	31	卵巢过度刺激风险	1	0	7	3	#NULL!	#NULL!		#NULL!	#NULL!	2	0.424741
21638	双方-因素	3	6	原发性不孕症 多囊卵巢综合征 右侧输卵管阻塞	1	66	0.767442	60	14	16	28	18.4	30	10.03	6.77	15.53	75	14.21	0.703125	4	125	4	100	6	700	125	1325	10	0	HCG+达菲林	4000	13.09	6.62	1.5	3211	12	12		0	0	4	2	1	1		1	1	2	0.272726
20322	女方-排卵障碍	3	0	继发性不孕症 右侧输卵管切除术后 多囊卵巢综合征 胰岛素抵抗 染色体相互易位	1	62	0.78	60	6	13	30	18.4	19	8.1	4.47	21.51	67	6.99	0.5625	4	125	6	#NULL!	6	750	125	1550	10	0	HCG	4000	22.08	1.5	5.56	4854	10	14		0	0	6	4	1	0		0	0	1	0.210694
19237	女方-排卵障碍	4	4	原发性不孕症 左侧输卵管阻塞 宫颈原位癌（锥切术后）	1	60	0.71		17	21	27	18.4	38	16.13	10.46	4.69	30	9.98	0.575	3	112.5	5	112.5	5	900	112.5	1200	10	0	艾泽+达菲林	6500	13.72	3.72	0.8	2796	12.6	14		0	0	5	4	2	1		1	1	2	0.59877
14329	女方-盆腔及输卵管因素	6	5	原发性不孕症 双侧输卵管阻塞 多囊卵巢综合征 胰岛素抵抗	0	70	0.8	40	21	14	24	18.4	35	8.68	10.57	9.69	42	16.95	0.509375	4	112.5	5	#NULL!	5	562.5	112.5	1462.5	13	0	HCG+达菲林	2000	12.92	1.54	1.75	4936	10	17	黄体酮水平上升 P:2.41	0	0	8	1	#NULL!	#NULL!		#NULL!	#NULL!	1	0.142018
14995	双方-因素	3	6	原发性不孕症 左侧输卵管阻塞	0	68	0.73	34	12	16	28	18.4	28	5.78	8.85	6.12	65	18.49	0.75625	4	112.5	5	#NULL!	5	562.5	112.5	862.5	9	0	HCG	6000	10.5	1.4	0.71	4043	8.5	25		0	0	12	7	1	0		0	0	1	0.0985419
15856	女方-排卵障碍	4	3	原发性不孕症	1	62	0.73	40	10	10	31	18.4	20	8.31	8.01	4.87	38	22.13	0.490625	4	112.5	4	#NULL!	4	450	112.5	1012.5	9	0	HCG	10000	19.95	14.88	1.1399999999999999	2923	10.9	11		0	0	6	0	2	1		1	1	1	0.195679
18137	女方-盆腔及输卵管因素	6	2	原发性不孕症 阴道闭锁成形术后	0	70	0.83	30	11	22	33	18.4	33	8.73	6.92	3.28	60.63	464.7	0.325	3	112.5	6	150	6	975	112.5	1312.5	11	0	HCG	10000	13.45	2.65	0.83	2385	14	14		0	0	4	2	1	0		0	0	1	0.210216
13456	双方-因素	3	8	继发性不孕症 多囊卵巢综合征	1	70	0.823529	120	25	28	29	18.4	53	12.92	8.49	11.35	45	15.7	0.853125	1	100	4	125	5	525	125	975	9	1	达菲林	0.2	8.56	1.73	1.6	4800	17	5		0	0	4	0	2	0		0	0	2	0.424976
18427	男方-少弱精症	2	3	原发性不孕症	0	#NULL!	#NULL!		12	15	32	18.4	27	11.27	5.35	2.86	26	5.91	0.390625	4	100	4	150	7	825	150	1050	12	1	HCG	10000	10.9	4.809	1	2611	10	14		0	0	4	1	2	1		1	1	2	0.37172
18278	女方-盆腔及输卵管因素	6	3	原发性不孕症 双侧输卵管造口术后 胰岛素抵抗	1	65	0.77	38	10	20	28	18.4	30	6.62	9.09	6.35	20	23.8	0.38125	4	100	5	#NULL!	5	500	100	1200	11	0	HCG+达菲林	6000	9.449	2.82	1.35	5110	10.4	17		0	0	5	3	2	1		1	1	1	0.103113
17386	男方-无精症	2	1	原发性不孕症	1	69	0.78	30	13	16	26	18.4	29	8.69	8.18	14.65	67	48.33	0.728125	2	100	4	#NULL!	4	400	100	800	8	0	艾泽	6500	15.47	1.41	1.51	4936	12	14		0	0	14	10	2	0		0	0	1	0.185733
16084	女方-盆腔及输卵管因素	6	3	原发性不孕症 双侧输卵管阻塞 鞍状子宫 多囊卵巢综合征	1	76	0.84	90	13	12	22	18.4	25	6.78	4.68	2.42	22	23.13	0.4625	4	100	5	#NULL!	5	500	100	900	9	0	HCG+达菲林	2000	14.02	2.57	1.1299999999999999	4800	12.5	34	卵巢过度刺激风险(OPU获卵：34个)	1	0	9	3	#NULL!	#NULL!		#NULL!	#NULL!	1	0.108791
14389	女方-多重因素	5	1	原发性不孕症 双侧输卵管炎 多囊卵巢综合征	1	67	0.797619	45	18	13	28	18.4	31	6.72	6.11	9.19	19	19.58	0.325	4	100	6	#NULL!	4	600	100	900	9	0	艾泽	6500	14.6	2.14	0.8	3682	13	13		0	0	8	4	2	2		1	1	1	0.115521
16351	双方-因素	3	4	原发性不孕症 多囊卵巢综合征	1	68	0.82	45	12	17	30	18.4	29	8.57	6.79	5.73	31	19	0.75625	4	100	5	#NULL!	4	500	100	700	7	0	艾泽	6500	15.31	2.17	1.71	2703	11.4	23		0	0	9	1	2	0		0	0	1	0.218284
12746	双方-因素	3	4	继发性不孕症 双侧输卵管阻塞	0	70	0.81	30	10	7	30	18.3	17	9.93	4.84	1.75	34.4	12.66	0.225	4	150	5	150	8	1200	150	1750	12	0	达菲林	0.2	13.71	1.42	1.25	4348	14.8	29	卵巢过度刺激风险	1	0	5	2	#NULL!	#NULL!		#NULL!	#NULL!	2	0.273741
14849	双方-因素	3	2	原发性不孕症 多囊卵巢综合征	0	70	0.81	37	6	12	31	18.3	18	9.37	6.5	19.95	60	8.12	0.55	2	112.5	5	#NULL!	5	562.5	112.5	1012.5	9	0	艾泽	6500	15.41	5.48	0.8	2712	16	8		0	0	4	2	2	1		1	1	2	0.262742
13850	女方-排卵障碍	5	1	原发性不孕症 多囊卵巢综合征 子宫肌瘤	1	59	0.728395	37	21	19	33	18.3	40	15.51	3.67	6.03	37.12	11.26	0.34	4	112.5	5	#NULL!	5	562.5	112.5	800	8	0	HCG	6000	12.95	5.36	1.18	2472	10	18		0	0	8	2	#NULL!	#NULL!		#NULL!	#NULL!	2	0.654958
19977	女方-多重因素	3	4	原发性不孕症 左侧输卵管不全阻塞 多囊卵巢综合征	1	63	0.72	60	14	16	29	18.3	30	9.03	10.21	6.61	#NULL!	11.5	0.725	3	100	6	#NULL!	6	600	100	1000	10	0	HCG	4000	12.63	2.83	1.35	4936	12	21	卵巢过度刺激风险	1	0	10	7	#NULL!	#NULL!		#NULL!	#NULL!	1	0.201912
21135	双方-因素	3	2	继发性不孕症 右侧输卵管阻塞 多囊卵巢综合征	1	75	0.872093	30	15	16	30	18.3	31	6.2	10.02	11.97	80	26.06	0.95	3	100	5	#NULL!	5	500	100	900	9	0	HCG+达必佳	2000	13.72	1.53	2.5	4800	11	21	卵巢过度刺激风险	0	0	5	2	#NULL!	#NULL!		#NULL!	#NULL!	1	0.117039
19012	女方-排卵障碍	5	1	原发性不孕症	0	61	0.73		20	11	30	18.2	31	9.91	6.45	3.69	54	21.86	0.471875	3	150	6	#NULL!	6	900	150	1425	10	0	达菲林	0.2	12.8	2.35	1.1100000000000001	3143	8.8	45	OHSS	1	1	13	9	#NULL!	#NULL!		#NULL!	#NULL!	2	0.258193
17697	女方-盆腔及输卵管因素	6	3	继发性不孕症 盆腔粘连？ 左侧输卵管阻塞 多囊卵巢综合征 不良孕史	1	69	0.84	70	15	16	23	18.2	31	10.62	7.38	7.03	#NULL!	9.61	0.665625	4	125	4	#NULL!	4	500	125	1000	8	0	HCG	4000	23.49	1.29	2.79	4936	10.19	14		0	0	9	8	2	1		1	1	2	0.249289
17424	男方-无精症	2	3	原发性不孕症 多囊卵巢综合征	1	59	0.84	40	16	20	28	18.2	36	9.05	5.91	4.86	29	10.56	0.634375	1	112.5	4	#NULL!	4	450	112.5	900	8	0	艾泽	6500	11.14	3.02	1.1499999999999999	3984	7	15		0	0	6	1	1	0		0	0	1	0.21155
12824	双方-因素	3	2	继发性不孕症 多囊卵巢综合征 多发性子宫肌瘤 不良孕史	1	63	0.759036	30	15	19	35	18.1	34	15	6.36	8.05	71	17.6	0.35	4	112.5	5	150	6	712.5	112.5	900	8	1	HCG+达菲林	10000	34.38	1.52	1.84	3673	12.4	32	卵巢过度刺激风险 OPU 32个卵	1	0	20	9	#NULL!	#NULL!		#NULL!	#NULL!	2	0.616534
13475	女方-多重因素	6	1	原发性不孕症 双侧输卵管不全阻塞 盆腔子宫内膜异位症	0	60	0.71		17	15	36	18.1	32	9.28	5.39	3.87	30	7.65	0.4875	3	112.5	5	112.5	6	675	112.5	1575	12	0	达菲林	0.2	10.21	6.2	1.1299999999999999	3711	10	22		0	0	10	0	2	1		1	1	1	0.277803
15312	女方-盆腔及输卵管因素	6	3	继发性不孕症 盆腔粘连（松解术后） 双侧输卵管阻塞（造口术后） 多囊卵巢综合征	0	64	0.74	45	11	12	36	18.1	23	8.57	6.01	6.42	46	6.16	0.45	4	112.5	6	#NULL!	6	675	112.5	1237.5	11	0	HCG+达菲林	2000	9.39	2.319	0.9	2987	11	16	宫腔因素 (内膜薄)	0	0	6	4	#NULL!	#NULL!		#NULL!	#NULL!	1	0.243079
15697	女方-排卵障碍	5	4	原发性不孕症 多囊卵巢综合征	0	61	0.73	37	12	9	30	18.1	21	5.1	7.58	7.89	40	21.77	0.390625	1	100	5	150	8	950	150	1700	13	1	HCG	4000	11.02	2.54	1.9	2098	12.5	12		0	0	2	0	2	0		0	0	1	0.0815015
18948	女方-排卵障碍	4	3	原发性不孕症	0	66	0.87		17	15	29	18	32	7.48	8.51	5.05	36	12.67	0.7	3	150	6	#NULL!	6	900	150	1500	10	0	艾泽	6500	21.42	0.76	0.96	4854	17	23		1	0	10	2	2	1		1	1	1	0.141642
17318	女方-盆腔及输卵管因素	6	4	继发性不孕症 盆腔粘连（分离术后） 左侧输卵管缺如（切除术后） 右侧输卵管阻塞 多囊卵巢综合征	1	68	0.87	45	6	25	39	18	31	8.3	6.56	7.06	23	8.44	0.78125	4	150	5	#NULL!	5	750	150	1087.5	8	0	艾泽+达菲林	6500	19.00	6.9	0.57	3391	#NULL!	35	卵巢过度刺激风险 OPU 35个卵	1	0	11	9	#NULL!	#NULL!		#NULL!	#NULL!	1	0.260927
20611	女方-多重因素	5	2	原发性不孕症 盆腔炎性疾病后遗症 右侧输卵管阻塞 多囊卵巢综合征	1	67	0.77	60	8	12	28	18	20	5.66	9.71	44.59	45	11.68	0.55625	4	150	5	#NULL!	5	750	150	1200	8	0	HCG	8000	8.789	1.65	0.97	3337	12.2	18	卵巢过度刺激风险	0	0	8	6	#NULL!	#NULL!		#NULL!	#NULL!	1	0.0846317
15561	女方-多重因素	3	0.5	继发性不孕症 盆腔粘连松解术后 左侧输卵管阻塞（切开取胚术后） 多囊卵巢综合征	1	69	0.75	90	16	13	27	18	29	11.25	7.38	8.95	#NULL!	10.73	0.540625	1	125	4	150	6	800	150	1200	9	1	HCG	4000	15.53	2.29	1.33	4936	8.8	17		0	0	6	2	1	0		0	0	2	0.302159
21425	女方-排卵障碍	4	4	原发性不孕症 多囊卵巢综合征	1	78	0.86	30	18	13	31	18	31	14.02	8.44	4.95	46	43.97	0.840625	1	125	4	150	7	950	150	1275	10	1	HCG	4000	13.06	1.91	2.1	4301	11.2	30	卵巢过度刺激风险	1	0	10	5	#NULL!	#NULL!		#NULL!	#NULL!	2	0.540089
16166	女方-盆腔及输卵管因素	6	2	继发性不孕症 右侧输卵管不全阻塞 疤痕子宫	1	60	0.71	35	14	15	25	18	29	9.67	6.25	4.94	68	#NULL!	0.584375	4	112.5	4	#NULL!	4	450	112.5	1012.5	9	0	达菲林	0.2	7.48	4.53	2.2999999999999998	4936	12	20	其它个人原因	1	0	10	8	#NULL!	#NULL!		#NULL!	#NULL!	2	0.216137
11677	女方-排卵障碍	5	2	继发性不孕症 多囊卵巢综合征 双侧输卵管炎 不良孕史	1	77	0.927711	360	19	27	30	18	46	15	6.36	14.91	35	18.66	0.984375	1	112.5	6	#NULL!	6	675	112.5	1012.5	9	0	HCG+达菲林	6000	11.51	3.34	1.94	4854	10.9	20	卵巢过度刺激风险	1	0	18	9	#NULL!	#NULL!		#NULL!	#NULL!	2	0.609349
15038	男方-少弱精症	2	6	1.继发性不孕症 2.子宫肌瘤 3.不良孕史	0	63	0.76		12	20	34	18	32	14.15	9.62	5.33	32	20.4	0.803125	3	100	4	150	7	900	150	1650	12	1	HCG	10000	13.12	2.72	1.76	2928	11.8	16		0	0	9	1	2	0		0	0	2	0.560916
12095	双方-因素	3	2	继发性不孕症 右侧输卵管阻塞 多囊卵巢综合征 不良孕史 乙肝病毒携带者	0	64	0.76	37	14	10	22	18	24	13.51	6.62	7.14	28	7.86	0.521875	4	100	5	#NULL!	5	500	100	900	9	0	HCG	5000	27.3	1.3	1.78	4936	8	17		0	0	9	7	1	0		0	0	2	0.411834
17433	女方-排卵障碍	5	0	习惯性流产 染色体平衡易位	0	56	0.74	25	8	10	22	17.9	18	10.79	7.73	5.15	25	8.62	0.503125	2	150	4	187.5	6	975	187.5	1800	12	1	HCG	6000	10	3.64	1.1200000000000001	3331	16	11		0	0	6	6	1	1		1	1	2	0.241753
17095	女方-盆腔及输卵管因素	6	4	原发性不孕症 双侧输卵管不全阻塞 宫颈CINI 双侧输卵管积水？ 多囊卵巢综合征？	1	60	0.74	37	12	15	27	17.9	27	14.35	6.7	22.5	45	11.24	0.765625	3	150	5	#NULL!	5	750	150	1350	9	0	艾泽	6500	13.76	1.97	2.2400000000000002	4800	12.6	7		0	0	3	1	2	0		0	0	2	0.535858
16963	双方-因素	3	6	原发性不孕症 双侧输卵管阻塞 多囊卵巢综合征	1	69	0.8625	60	11	18	28	17.9	29	9.57	8.94	19.22	49	13.01	0.565625	4	150	4	#NULL!	4	600	150	1200	8	0	HCG	4000	16.64	2.299	1.49	4691	12	14		0	0	4	2	1	1		1	1	2	0.208251
16415	女方-多重因素	6	4	继发性不孕症 多囊卵巢综合征 左侧输卵管缺如（切除术后） 盆腔粘连（松解术后）	0	62	0.72	44	11	15	31	17.9	26	9.02	9.29	9.49	28	15.97	0.525	4	150	6	#NULL!	6	900	150	1800	12	0	HCG	4000	8.33	2.9	1.51	4625	15	19		0	0	8	4	1	0		0	0	1	0.201256
13650	女方-盆腔及输卵管因素	6	6	原发性不孕症 右侧输卵管阻塞 多囊卵巢综合征 胰岛素抵抗	1	70	0.813953	90	14	12	34	17.9	26	8.1	6.1	3.79	21	21.6	0.553125	4	112.5	4	#NULL!	4	450	112.5	1012.5	9	0	HCG	5000	15.3	0.4	1.75	3135	11.7	10		0	0	7	4	2	0		0	0	1	0.20426
16983	女方-排卵障碍	4	3	原发性不孕症	0	58	0.73	42	8	16	27	17.9	24	11.93	5.41	6.63	44	16.29	0.684375	1	100	4	#NULL!	5	400	100	1000	10	0	艾泽	6500	14.74	1.95	0.62	3515	11	25	卵巢过度刺激风险 OPU 25个卵	1	0	15	13	#NULL!	#NULL!		#NULL!	#NULL!	2	0.381063
20705	女方-盆腔及输卵管因素	6	8	继发性不孕症 盆腔炎性疾病后遗症 盆腔子宫内膜异位症（电灶术后） 多囊卵巢综合征 无症状性血尿 疤痕子宫	1	61	0.75	45	18	20	32	17.9	38	9.68	6.46	15.53	91	9.8	0.678125	1	100	5	#NULL!	5	500	100	900	9	0	达菲林	0.2	8.6	2.99	0.82	2733	9	22		0	0	2	1	#NULL!	#NULL!		#NULL!	#NULL!	2	0.260121
19418	男方-无精症	2	2	继发性不孕症 多囊卵巢综合征 不良孕史	1	64	0.76	37	10	20	35	17.9	30	8.69	11.04	8.07	44	11.76	0.690625	4	100	4	#NULL!	4	400	100	800	8	0	HCG	4000	8.59	3.48	1.1299999999999999	3635	#NULL!	19		0	0	9	0	2	0		0	0	1	0.207559
18089	男方-少弱精症	2	1	原发性不孕症 多囊卵巢综合征	1	69	0.78	35	17	15	28	17.8	32	11.25	10.57	9.64	43	21.98	0.55625	4	150	5	112.5	4	862.5	150	1012.5	7	0	艾泽	6500	15.82	0.64	0.98	3966	11	20	卵巢过度刺激风险	0	0	5	4	#NULL!	#NULL!		#NULL!	#NULL!	2	0.272663
17873	双方-因素	3	3	原发心不孕症 多囊卵巢综合征 子宫肌瘤	0	55	0.7	40	18	20	34	17.8	38	11.13	8.01	4.5	43	10.6	0.309375	4	125	5	150	6	775	150	1250	9	1	HCG	10000	16.89	3.51	0.51	2804	14	14		0	0	5	2	2	1		1	1	2	0.309581
17519	女方-盆腔及输卵管因素	6	6	继发性不孕症 右侧输卵管缺如（切除术后） 左侧输卵管阻塞 轻型-α地中海贫血	0	57	0.75	30	13	9	29	17.8	22	13.88	7.64	3.59	47	9.73	0.95	3	112.5	5	150	7	862.5	100	1300	12	1	HCG	10000	10.11	1.129	0.49	1616	9	17		0	0	6	6	1	0		0	0	2	0.53707
17751	女方-多重因素	5	3	原发性不孕症 染色体嵌合异常 盆腔粘连（松解术后） 右侧输卵管缺如（切除术后） 左侧输卵管造口术后 弓形子宫 轻型-β地中海贫血 乙肝病毒携带者	0	58	0.74	37	8	8	31	17.8	16	10.24	8.18	8.39	61	9.62	0.646875	2	112.5	5	112.5	6	675	112.5	1125	10	0	HCG+达菲林	2000	15.75	4.58	1.1499999999999999	2772	9.9	18		0	0	8	7	1	1		1	1	2	0.290939
11874	女方-盆腔及输卵管因素	6	5	原发性不孕症 双侧输卵管不全阻塞 多囊卵巢综合征 乙肝病毒携带者	1	65	0.75	40	7	13	26	17.8	20	4.84	8.21	6.13	54	16.21	0.4125	4	112.5	5	#NULL!	5	562.5	112.5	1012.5	9	0	HCG+达菲林	2000	10.28	1.38	1.49	3249	12.5	12		0	0	7	4	1	0		0	0	1	0.0619647
11844	男方-少弱精症	2	6	原发性不孕症	0	60	0.75	30	13	10	34	17.8	23	8.62	5.77	7.25	58	9.87	0.553125	4	100	5	100	8	800	100	1100	11	0	HCG	10000	17.55	3.16	0.66	4801	12	25	卵巢过度刺激风险	1	0	11	4	#NULL!	#NULL!		#NULL!	#NULL!	1	0.231861
16271	女方-盆腔及输卵管因素	6	2	原发性不孕症 盆腔粘连 双侧输卵管阻塞	0	68	0.83		15	16	31	17.7	31	9.58	7.56	7.06	38	15.28	0.340625	4	112.5	4	125	6	700	112.5	1462.5	13	1	HCG+达菲林	2000	7.62	1.93	0.54	4856	11.8	15		0	0	8	1	1	1		1	1	2	0.215698
12801	女方-多重因素	5	3	继发性不孕症 多囊卵巢综合征	1	71	0.88	45	18	23	31	17.7	41	14.13	5.28	23.04	67	6.4	0.70625	4	112.5	4	112.5	6	1012.5	112.5	1012.5	9	0	HCG	10000	10.73	3.19	0.57999999999999996	4936	#NULL!	22	卵巢过度刺激风险	1	0	8	7	#NULL!	#NULL!		#NULL!	#NULL!	2	0.539466
20231	双方-因素	3	2	原发性不孕症 双侧输卵管粘连 多囊卵巢综合征	1	67	0.84	22	23	24	27	17.7	47	11.89	3.4	12.51	65.79	11.08	0.6625	3	100	4	125	5	525	100	1100	8	1	艾泽	6500				1123	#NULL!	30	卵巢过度刺激风险	0	0	5	4	#NULL!	#NULL!		#NULL!	#NULL!	2	0.354099
14354	双方-因素	3	1	原发性不孕症 多囊卵巢综合征	1	60	0.722892	60	13	14	33	17.7	27	8.81	6.25	5.84	20	9.8	0.265625	4	100	5	#NULL!	5	500	100	850	7	0	艾泽	6500	11.37	2.61	2.04	3911	8.6	12		0	0	2	0	2	0		0	0	1	0.202462
16489	女方-排卵障碍	4	2	继发性不孕症 多囊卵巢综合征 复发性流产 乙肝病毒携带者	1	75	0.83	45	21	11	30	17.6	32	10.18	9.7	9.17	24	12.86	0.26875	4	112.5	5	#NULL!	5	562.5	112.5	1012.5	8	0	HCG+达菲林	2000	11.93	1.51	3.49	1431	11.4	27	宫腔因素 //宫腔积液	0	0	11	8	#NULL!	#NULL!		#NULL!	#NULL!	2	0.21214
18569	女方-多重因素	6	6	原发性不孕症 双侧输卵管缺如（切除术后） 盆腔炎性疾病后遗症（松解术后） 轻度周围型宫腔粘连（松解术后） 多囊卵巢综合征。	1	64	0.79	60	14	13	28	17.6	27	7.43	6.6	7.84	32	18.86	0.41875	4	112.5	5	#NULL!	5	562.5	112.5	1200	9	0	HCG	6000	14.91	1.83	1.1100000000000001	4392	12	8		0	0	7	2	2	0		0	0	1	0.127463
12711	女方-多重因素	3	4	继发性不孕症 左侧输卵管阻塞 多囊卵巢综合征 复发性流产 子宫内膜炎？ 衣原体感染	0	65	0.79	50	19	16	31	17.6	35	9.26	7.11	25.07	92	9.41	0.25	4	112.5	6	#NULL!	6	675	112.5	1275	11	0	艾泽	6500	19.77	1.120	2.46	2100	14	18		0	0	11	8	2	1		1	1	1	0.191437
14381	女方-盆腔及输卵管因素	6	7	继发性不孕症 慢性盆腔炎？ 左侧输卵管不全阻塞 右侧输卵管阻塞 多囊卵巢综合征 胰岛素抵抗	1	62	0.738095	37	24	24	30	17.6	48	18	6.6	4.56	45	14.28	0.559375	1	100	4	125	6	650	125	1100	8	1	HCG	10000	9.470	2.21	1	1758	11.9	34	卵巢过度刺激风险 OPU 34个卵	0	0	15	7	#NULL!	#NULL!		#NULL!	#NULL!	2	0.732554
20835	女方-盆腔及输卵管因素	6	6	继发性不孕症 双侧输卵管阻塞 不良孕史	1	58	0.94	45	8	11	30	17.6	19	5.42	6.99	7.43	31	9.45	0.86875	2	100	4	125	5	525	125	1025	9	1	艾泽	6500	10.11	5	1.23	4901	10	11		0	0	2	1	#NULL!	#NULL!		#NULL!	#NULL!	1	0.102196
18049	女方-排卵障碍	5	4	原发性不孕症 多囊卵巢综合征 胰岛素抵抗	1	73	0.84	60	26	14	28	17.6	40	9.26	4.41	19.76	#NULL!	20.2	0.665625	1	100	4	112.5	5	512.5	112.5	925	9	1	HCG	10000	13.71	2.36	1.21	3614	9	14		0	0	8	7	1	1	早期自然流产	1	0	1	0.213842
16821	女方-盆腔及输卵管因素	6	4	继发性不孕症 左侧输卵管取胚术后 不良孕史	0	68	0.77	33	6	13	27	17.6	19	7.71	4.92	6.01	61	15.57	0.96875	3	100	4	125	8	900	125	1650	14	1	艾泽	6500	10.95	2.31	0.57	2666	9	22	卵巢过度刺激风险	0	0	4	2	#NULL!	#NULL!		#NULL!	#NULL!	1	0.17828
16794	女方-多重因素	5	5	原发性不孕症 双侧输卵管缺如（切除术后） 盆腔粘连（松解术后） 隐性梅毒（治疗后）	1	67	0.84	30	17	22	35	17.6	39	10.72	7.08	7.35	58	5.07	0.603125	3	100	4	#NULL!	4	400	100	900	9	0	HCG	10000	9.789	1.62	0.49	4809	21	20		0	0	13	12	2	0		0	0	2	0.321055
17071	女方-排卵障碍	5	5	原发性不孕症 多囊卵巢综合征 乙肝病毒携带者 地中海贫血？	1	69	0.82	45	24	25	29	17.6	49	9.37	6.11	6.18	92	17.47	0.60625	4	100	4	#NULL!	4	400	100	800	8	0	达菲林	0.2	13.59	29.21	3.76	3525	10	21	卵巢过度刺激风险 opu 21个卵	1	0	8	4	#NULL!	#NULL!		#NULL!	#NULL!	2	0.19952
17231	男方-严重少弱精症	2	4	原发性不孕症	1	63	0.71	45	13	7	31	17.6	20	9.68	10.48	7.78	54	7.4	0.5375	4	100	4	#NULL!	5	400	100	800	8	0	艾泽	6500	9.89	1.65	0.67	2681	10	15		0	0	10	6	1	0		0	0	2	0.222463
12770	男方-无精症	2	1	原发性不孕症 多囊卵巢综合征	1	67	0.761364	37	16	19	28	17.5	35	10.95	7.08	7.68	32	13.26	0.365625	4	150	4	#NULL!	4	600	150	1200	8	0	HCG	10000	10.59	1.23	1.73	2787	11	17		0	0	7	1	2	0		0	0	2	0.257194
18288	女方-多重因素	5	6	原发性不孕症 右侧输卵管阻塞？ 多囊卵巢综合征	1	56	0.67	60	9	12	30	17.5	21	7.98	7.52	6.55	79	8.65	0.228125	4	150	4	#NULL!	4	600	150	1025	8	0	HCG	10000	27.27	0.7	1.54	2318	9.8	16	黄体酮水平上升	0	0	8	0	#NULL!	#NULL!		#NULL!	#NULL!	1	0.143401
11246	双方-因素	3	5	原发性不孕症 多囊卵巢综合征 乙肝病毒携带者	1	61	0.782051	50	13	19	32	17.5	32	10.89	5.08	21.92	79	9.31	0.50625	4	125	5	#NULL!	5	600	100	1250	10	0	HCG	6000	7.91	1.25	1.58	4936	9	12		0	0	4	3	2	0		0	0	2	0.321318
14327	女方-盆腔及输卵管因素	6	4	原发性不孕症 右侧输卵管阻塞	0	65	0.78	50	7	3	37	17.5	10	7.35	6.63	4.28	23	7.32	0.578125	4	112.5	5	150	7	862.5	150	1162.5	12	1	艾泽	6500	11.31	1.3	1.46	3325	12	13		0	0	3	1	2	1		1	1	1	0.195049
15230	双方-因素	3	6	原发性不孕症 多囊卵巢综合征	1	64	0.744186	25	18	17	26	17.5	35	15.18	8.49	6.79	21	26.89	0.621875	2	112.5	4	112.5	7	787.5	112.5	937.5	8	0	达菲林	0.2	6.48	2.470	0.1	4134	9	20	卵巢过度刺激风险	0	0	5	5	#NULL!	#NULL!		#NULL!	#NULL!	2	0.519148
15230	双方-因素	3	5	原发性不孕症 多囊卵巢综合征	1	64	0.744186	25	15	20	28	17.5	35	16.24	9.89	30.93	55	13.5	0.628125	1	100	5	125	7	1000	100	950	9	0	HCG	10000	19.25	12.22	1.29	2343	10	6		0	0	2	0	2	0		0	0	2	0.597053
11930	女方-排卵障碍	5	9	原发性不孕症 多囊卵巢综合征 不良孕史	0	63	0.73	40	14	10	32	17.5	24	6.01	7.58	3.83	43	18.49	0.271875	4	100	6	#NULL!	6	600	100	1000	10	0	艾泽	6500	12.81	2.65	0.89	2631	15	15		0	0	10	6	1	0		0	0	1	0.0948768
13911	男方-畸精症	2	1	原发性不孕症 G6PD缺乏症	0	56	0.67		16	13	29	17.4	29	12.06	7.48	5.19	32	12.56	0.69375	3	150	6	#NULL!	6	900	150	1100	11	0	HCG+达菲林	10000	16.47	2.95	0.86	1670	8	24	卵巢OHSS高风险 OPU 24个卵	0	0	8	0	#NULL!	#NULL!		#NULL!	#NULL!	2	0.361758
15482	女方-多重因素	5	4	继发性不孕症 双侧输卵管炎 多囊卵巢综合征 胰岛素抵抗	1	73	0.87	60	26	33	27	17.4	59	10.47	5.61	12.03	22.4	27.2	0.5	1	100	5	#NULL!	5	500	100	900	9	0	HCG	10000	20.2	5.83	1.37	3374	12	36	卵巢过度刺激风险 OPU 36个卵	1	0	28	17	#NULL!	#NULL!		#NULL!	#NULL!	2	0.216333
21271	女方-盆腔及输卵管因素	6	1	继发性不孕症 右侧输卵管阻塞 多囊卵巢综合征？	1	63	0.79	60	10	14	25	17.4	24	3.99	9.5	15.6	52.7	31.5	0.559375	4	100	5	#NULL!	5	500	100	900	9	0	HCG	10000	13.51	4.84	1.53	3221	8.4	16		0	0	6	4	2	0	异位妊娠	0	0	1	0.0439984
5619	双方-因素	3	7	原发性不孕症 双侧输卵管阻塞 多囊卵巢综合症 复发性流产	1	68	0.781609	23-45	20	20	38	17.3	40	5.11	6.65	23.7	49	7.44	0.34375	4	150	5	200	7	1150	200	1875	9	0	HCG+达菲林	2000	7.46	2.490	1.63	4936	5.6	20	宫腔因素 (内膜薄)	0	0	11	5	#NULL!	#NULL!		#NULL!	#NULL!	1	0.0889149
19024	女方-排卵障碍	6	1	复发性流产	0	62	0.74		14	15	22	17.3	29	13.76	6.35	5.46	34	#NULL!	0.346875	3	125	6	#NULL!	6	750	125	1050	10	0	HCG	10000	23.74	0.98	1.04	712	8.9	17		0	0	2	0	2	1		1	1	2	0.378632
11619	女方-排卵障碍	5	4	继发性不孕症 多囊卵巢综合征 盆腔粘连（松解术后） 不良孕史 乙肝病毒携带者	1	72	0.83	37	25	15	31	17.3	40	14.5	7.54	7.44	44	11.77	0.346875	4	112.5	4	150	6	750	150	1350	10	1	HCG	8000	15.02	2.029	1.57	4936	9	20		0	0	6	0	2	0		0	0	2	0.487961
17770	女方-盆腔及输卵管因素	6	5	继发性不孕症 多囊卵巢综合征 双侧输卵管不全阻塞 不良孕史 胰岛素抵抗	1	68	0.89	45	20	19	25	17.3	39	8.91	5.28	5.39	20	9.88	#NULL!	4	100	5	125	7	750	125	1000	8	1	HCG	6000				#NULL!	#NULL!	13		0	0	3	2	1	0		0	0	1	#NULL!
20540	男方-无精症	2	1	原发性不孕症	0	62	0.76		14	14	24	17.3	28	9.35	8.31	3	36	18.64	0.590625	3	100	5	#NULL!	5	500	100	800	8	0	艾泽	6500	12.91	2.31	1.24	4338	10	15		0	0	4	2	2	1	早期自然流产	1	0	2	0.166364
16616	女方-排卵障碍	5	3	原发性不孕症 多囊卵巢综合征	1	70	0.843373	60	17	17	24	17.3	34	5.43	6.83	34	1.6	9.73	0.5	4	100	5	#NULL!	5	500	100	800	8	0	HCG	2000	8.869	0.71	1.22	5060	8.8	21	卵巢过度刺激风险	1	0	7	4	#NULL!	#NULL!		#NULL!	#NULL!	1	0.0623429
11993	女方-盆腔及输卵管因素	6	4	继发性不孕症 盆腔粘连（松解术后） 双侧输卵管阻塞 多囊卵巢综合征 乙肝病毒携带者	0	61	0.77	30	12	16	31	17.2	28	8.47	9.67	14.5	51	11.58	0.459375	3	150	5	#NULL!	5	750	150	900	8	0	HCG	6000	7.29	1.24	0.49	2563	12.6	17		0	0	12	3	2	1		1	1	1	0.154272
19610	男方-严重少弱精症	2	4	原发性不孕症 多囊卵巢综合征	1	#NULL!	#NULL!		25	11	28	17.2	36	4.05	4.82	5.31	44.25	7.14	#NULL!	4	112.5	4	#NULL!	4	450	112.5	900	8	0	艾泽	6500	8.380	7.07	1.59	5060	14	24	OHSS risk	1	0	8	0	#NULL!	#NULL!		#NULL!	#NULL!	1	#NULL!
19609	双方-因素	3	6	原发性不孕症 左侧输卵管不全阻塞 右侧输卵管阻塞？ 多囊卵巢综合征 子宫肌瘤	1	55	0.679012	30	20	20	32	17.2	40	14.13	5.11	33.06	83	12.76	0.85625	3	100	5	125	7	725	125	1062.5	10	1	达菲林	0.2	8.35	2.240	0.92	4856	13	36	卵巢过度刺激风险	1	1	13	7	#NULL!	#NULL!		#NULL!	#NULL!	2	0.548739
18784	女方-排卵障碍	5	5	原发性不孕症 多囊卵巢综合征 不良孕史（IUI助孕） 乙肝病毒携带者	1	70	0.795455	60	12	17	33	17.2	29	13.03	10.45	6.04	25	11.43	0.271875	1	100	4	150	8	900	150	1600	12	1	HCG+达菲林	2000	14.58	3.01	1.51	3141	9	9		0	0	7	5	2	0		0	0	2	0.383029
16791	男方-少弱精症	2	2	继发性不孕症 多囊卵巢综合征 胰岛素抵抗	1	73	0.793478	31	20	32	24	17.2	52	8.45	8.33	9.92	44	14.32	0.46	4	100	5	#NULL!	5	500	100	900	9	0	HCG	10000	9.75	2.6	0.61	1657	15	18		0	0	9	7	1	0		0	0	1	0.109971
15420	女方-盆腔及输卵管因素	6	1	原发性不孕症 双侧输卵管阻塞 多囊卵巢综合征	1	60	0.833333	180	12	12	26	17.1	24	14.13	6.93	10.16	63	19.48	0.415625	4	112.5	5	150	6	712.5	150	1162.5	9	1	HCG	10000	10.31	1.35	0.51	1352	14.2	9		0	0	3	0	1	0		0	0	2	0.44382
16472	男方-无精症	2	2	原发性不孕症	0	56	0.74	25	12	14	27	17.1	26	5.65	8.82	4.49	78	4.32	0.903125	3	112.5	4	112.5	7	787.5	112.5	1350	12	0	HCG	10000	7.92	1.8	0.39	3873	11	14		0	0	9	7	1	1		1	1	1	0.0813787
12179	女方-盆腔及输卵管因素	6	2	继发性不孕症 盆腔粘连（松解术后） 右侧输卵管切开取胚术后 多囊卵巢综合征	0	62	0.73	37	15	11	26	17.1	26	7.09	8.94	8.8	19	6.2	0.25625	4	100	4	150	5	550	150	1300	10	1	HCG	5000	17.85	1.84	2.2000000000000002	3422	10	17		0	0	4	1	2	2	早期自然流产	1	0	1	0.0875076
15420	女方-盆腔及输卵管因素	6	1	原发性不孕症 双侧输卵管阻塞 多囊卵巢综合征	0	60	0.833333	180	12	12	27	17.1	24	14.13	6.93	10.16	63	19.48	0.415625	4	100	7	100	7	1000	100	1225	13	0	艾泽	6500	14.01	5.81	0.66	3033	12	7	卵巢过度刺激风险	0	0	4	0	2	0		0	0	2	0.453893
17377	男方-严重少弱精症	2	6	继发性不孕症 多囊卵巢综合征 疤痕子宫	1	56	0.71	45	15	15	30	17	30	11.13	8.19	10.14	31	11.48	#NULL!	1	112.5	4	112.5	6	675	112.5	1237.5	11	0	HCG	4000	10.71	1.04	1.1200000000000001	4936	10	32	卵巢过度刺激风险 OPU 32个卵	1	1	14	7	#NULL!	#NULL!		#NULL!	#NULL!	2	#NULL!
14050	女方-盆腔及输卵管因素	6	3	原发性不孕症 双侧输卵管不全阻塞 多囊卵巢综合征 子宫内膜息肉（摘除术后） 高脂血症	0	71	0.86	37	14	19	33	17	33	9.43	6.63	4.99	53	9.46	0.353125	3	112.5	7	#NULL!	7	787.5	112.5	1237.5	11	0	达菲林	0.2	11.12	3.84	2.0699999999999998	4936	12	9	卵巢过度刺激风险	0	0	5	3	#NULL!	#NULL!		#NULL!	#NULL!	2	0.208933
18084	双方-因素	3	7	原发性不孕症 多囊卵巢综合征	1	59	0.710843	40	19	18	28	16.9	37	14.48	7.33	9.47	29	19.47	0.565625	4	150	5	#NULL!	5	750	150	1200	8	0	达菲林	0.2	13.71	1.42	1.25	4348	14.8	20		0	0	4	1	#NULL!	#NULL!		#NULL!	#NULL!	2	0.470267
20967	女方-排卵障碍	6	1	继发性不孕症 α型地中海贫血 不良孕产史	1	67	0.76		14	18	29	16.9	32	12.56	9.29	13.34	47	25.13	0.56875	3	112.5	5	150	5	862.5	112.5	1425	10	0	HCG+达菲林	2000	11.1	1.07	1.64	4480	#NULL!	6		0	0	3	3	2	1		1	1	2	0.340352
13100	女方-盆腔及输卵管因素	6	6	继发性不孕症 盆腔粘连（松解术后） 双侧输卵管阻塞（造口术后）	0	66	0.8	37	8	9	27	16.9	17	12.35	7.54	9.44	37	7.63	0.284375	2	100	5	100	7	700	100	1200	12	0	HCG	10000	11.22	2.02	0.89	4722	16.8	10		0	0	7	5	2	1		1	1	2	0.321569
13462	女方-多重因素	6	9	原发性不孕症 双侧输卵管阻塞（整形术后） 多囊卵巢综合征 1型糖尿病	1	70	0.833333	40	16	17	30	16.9	33	5.13	10.87	13.39	47	10.3	0.625	4	100	5	#NULL!	5	500	100	1550	12	0	HCG	6000	11.01	2.13	1.63	3098	8.5	10		0	0	8	3	1	1	早期自然流产	1	0	1	0.0611547
16918	女方-盆腔及输卵管因素	6	4	原发性不孕症 盆腔粘连（松解术后） 双侧输卵管阻塞 多囊卵巢综合征 结核性腹膜炎（治疗后）	1	60	0.71	40	31	26	29	16.8	57	18	9.95	17.07	57	8.13	0.828125	1	100	4	125	6	650	125	800	8	1	HCG	10000	18.32	2.04	1.64	1793	13.5	20	卵巢过度刺激风险 OPU:20个卵	0	0	10	6	#NULL!	#NULL!		#NULL!	#NULL!	2	0.678252
18051	女方-多重因素	5	4	原发性不孕症 多囊卵巢综合征 盆腔松连松解术后 双侧输卵管整形修复术后 双侧卵巢灼孔后	1	60	0.72	60	30	30	27	16.8	60	9.68	5.51	19.79	25	22.42	0.74375	4	100	5	#NULL!	5	500	100	900	9	0	艾泽	0.2	8.11	4.389	1.03	3439	13.5	33	卵巢过度刺激风险	1	0	13	5	#NULL!	#NULL!		#NULL!	#NULL!	2	0.182117
13813	女方-盆腔及输卵管因素	6	5	原发性不孕症 盆腔粘连（松解术后） 完全性子宫纵隔（切除术后） 双侧输卵管阻塞 阴道纵隔（切除术后）	1	72	0.87	35	14	16	28	16.8	30	6.57	5.71	6.39	33	11.17	0.8125	3	100	4	#NULL!	4	400	100	800	8	0	艾泽	6500	15.38	1.66	2.0299999999999998	4901	9.699	9		0	0	2	2	2	0		0	0	1	0.108576
16042	男方-严重少弱精症	2	3	原发性不孕症 多囊卵巢综合征	0	66	0.92	45	18	18	26	16.6	36	5.65	5.06	6.71	38	17.48	0.31875	4	150	6	#NULL!	6	900	150	1650	11	0	HCG	8000	14.43	2.11	0.71	5012	11.6	24	卵巢过度刺激风险(OPU获卵：24个)	1	0	10	5	#NULL!	#NULL!		#NULL!	#NULL!	1	0.0633316
17894	男方-无精症	2	2	原发性不孕症 多囊卵巢综合征	1	57	0.74	40	12	17	25	16.4	29	6.18	4.66	4.71	53	23.37	0.5625	4	150	5	#NULL!	5	750	150	1500	10	0	HCG+达菲林	4000	8.52	2.7	1.68	4901	8.5	12		0	0	3	0	1	0		0	0	1	0.0791804
18801	女方-排卵障碍	4	3	原发性不孕症 高雄激素血症 多囊卵巢综合征？ 先天性肾上腺皮质增生症？ 反复IUI失败	0	87	0.75	50	9	9	32	16.4	18	4.46	7.65	7.09	29.56	18.17	0.18375	4	112.5	6	#NULL!	6	675	112.5	937.5	9	0	HCGHCG+达菲林	4000	9.73	1.98	0.81	2296	15	23		0	0	8	1	#NULL!	#NULL!		#NULL!	#NULL!	1	0.0539843
18391	女方-盆腔及输卵管因素	6	2	原发性不孕症 双侧输卵管阻塞 乙肝病毒携带	0	55	0.69	28	10	14	27	16.4	24	13.13	7.33	4.36	52	14.09	0.38125	1	100	4	150	5	550	150	1150	10	1	艾泽	6500	9.32	1.64	1.22	2394	17	18		0	0	5	2	1	0		0	0	2	0.352712
12788	女方-盆腔及输卵管因素	6	2	原发性不孕症 双侧输卵管不全阻塞 盆腔粘连？	0	62	0.74	45	9	8	32	16.4	17	13.44	7.8	6.32	35	24.08	0.725	2	100	5	#NULL!	5	500	100	1150	12	0	艾泽	6500	12.43	2.19	0.97	4199	8.9	20	卵巢过度刺激风险	0	0	7	2	#NULL!	#NULL!		#NULL!	#NULL!	2	0.463382
20610	女方-排卵障碍	6	2	原发性不孕症 右侧输卵管阻塞 子宫内膜息肉切除术后 染色体相互嵌合易位	0	60	0.72	30	14	18	32	16.4	32	9.44	7.37	7.35	77	19.52	0.525	3	100	6	#NULL!	6	600	100	1100	11	0	艾泽	6500	7.69	4.29	0.87	1736	7.4	12		0	0	4	1	1	1		1	1	2	0.194766
19934	女方-盆腔及输卵管因素	6	6	原发性不孕症 多囊卵巢综合征 双侧输卵管阻塞（整形术后） 子宫内膜息肉（摘除术后） 空腹血糖受损	1	66	0.81	60	10	6	27	16.2	16	6.22	9.28	29.58	#NULL!	15.39	0.559375	4	150	4	#NULL!	4	600	150	1200	8	0	达必佳	0.2	8.800	4.74	0.72	4839	11	10		0	0	6	0	2	0		0	0	1	0.0750853
18070	女方-盆腔及输卵管因素	5	3	继发性不孕症 双侧输卵管阻塞 中度混合型宫腔粘连（已松解）	0	61	0.75	30	8	14	35	16.2	22	9.16	8.5	4.6	35	11.09	0.846875	3	112.5	4	150	6	750	150	1200	12	1	HCG+达菲林	2000	15.48	2.25	1.38	4856	15	8		0	0	3	3	1	0		0	0	1	0.221917
19934	女方-盆腔及输卵管因素	6	6	原发性不孕症 多囊卵巢综合征 双侧输卵管阻塞（整形术后） 子宫内膜息肉（摘除术后） 空腹血糖受损	0	66	0.81	60	10	6	28	16.2	16	6.22	9.28	29.58	#NULL!	15.39	0.559375	4	112.5	4	150	6	750	150	1200	9	1	艾泽	6500	12.86	1.81	0.9	1601	8.5	15		0	0	2	0	1	0		0	0	1	0.0779627
15656	女方-盆腔及输卵管因素	6	3	原发性不孕症 双侧输卵管阻塞 β型地中海贫血	0	58	0.7	45	8	10	28	16	18	6.83	9.07	3.89	57	10.35	0.425	4	112.5	5	150	7	862.5	150	1462.5	11	1	HCG	6000	8.710	7.32	1.94	3858	13	13		0	0	8	7	2	2		1	1	1	0.083593
13785	男方-严重少弱精症	2	1	原发性不孕症 轻型α地中海贫血？	1	57	0.81	45	15	10	26	16	25	11.75	7.54	4.55	57	10.64	0.2875	4	100	5	#NULL!	5	500	100	800	8	0	HCG	10000	29.64	8.4	0.87	2213	10.9	24	卵巢过度刺激风险OPU 24个卵	0	0	10	7	#NULL!	#NULL!		#NULL!	#NULL!	2	0.240446
[truncated: 1 more columns]
